# Supplementary material for: Proximity-dependent proteomics and network analysis of adenylyl cyclase isoforms 5, 6, and 9 in cardiomyocytes
Source: J Biol Chem. 2025 Jul 31;301(9):110539. doi: 10.1016/j.jbc.2025.110539 (PMC12446771; doi:10.1016/j.jbc.2025.110539)
Supplement: Supplement Table 1 [file mmc1.xlsx]

## Sheet: Sheet1
BioID Protein list (SS≥0.50)						NE-treated																					Known AC interactors (BioID)
AC5									AC6									AC9									AC5	AC6	AC9
Bait	PreyGene	SaintScore	FoldChange	Log(FC)	BFDR	T-TEST	(-)Log10(p-value)		Bait	PreyGene	SaintScore	FoldChange	Log(FC)	BFDR	T-TEST	(-)Log10(p-value)		Bait	PreyGene	SaintScore	FoldChange	Log(FC)	BFDR	T-TEST	(-)Log10(p-value)		ANKMY2	ANKMY2	ANKMY2
ADCY5_Veh	ADCY5	1	342.75	2.53498	0	3.63113e-17	16.44		ADCY6_Veh	ADCY6	1	3853.33	3.58584	0	8.68398e-08	7.06128		ADCY9_Veh	ACADS	1	53.33	1.72697	0	0.00418546	2.37826		EPB41L2	EPB41L2	AKAP5
ADCY5_Veh	ADD3	1	63.33	1.80161	0	0.00315924	2.50042		ADCY6_Veh	ANO10	1	46.67	1.66904	0	0.000222708	3.65226		ADCY9_Veh	ADCY9	1	2556.67	3.40767	0	1.05035e-23	22.9787			PAM	ANXA4
ADCY5_Veh	AIP	1	32.67	1.51415	0	2.19944e-07	6.65769		ADCY6_Veh	ARAF	1	30	1.47712	0	0.000199635	3.69976		ADCY9_Veh	AKAP5	1	26.67	1.42602	0	0.000374728	3.42628			POPDC2	EPB41L2
ADCY5_Veh	ANO10	1	80	1.90309	0	9.11357e-08	7.04031		ADCY6_Veh	ATP13A1	1	25	1.39794	0	1.33208e-08	7.87547		ADCY9_Veh	ATP9A	1	33.33	1.52284	0	0.000974047	3.01142			STIM1	ESYT1
ADCY5_Veh	APC	1	46.67	1.66904	0	4.58612e-06	5.33855		ADCY6_Veh	CANX	1	103.33	2.01423	0	0.00170963	2.7671		ADCY9_Veh	BSG	1	30	1.47712	0	0.000199635	3.69976				ESYT2
ADCY5_Veh	AQP1	1	26.67	1.42602	0	0.000167694	3.77548		ADCY6_Veh	CASQ2	1	80	1.90309	0	0.000374728	3.42628		ADCY9_Veh	DAG1	1	83.33	1.9208	0	2.34187e-07	6.63044				RAC2
ADCY5_Veh	ATP13A1	1	37	1.5682	0	1.38187e-07	6.85953		ADCY6_Veh	CDC37	1	3.88	0.588832	0	0.00114122	2.94263		ADCY9_Veh	DLG1	1	3.44	0.536558	0	7.18642e-05	4.14349				STX4
ADCY5_Veh	BCAP31	1	6.67	0.824126	0	1.00193e-06	5.99916		ADCY6_Veh	CKAP4	1	56.67	1.75335	0	2.28131e-05	4.64182		ADCY9_Veh	DTNA	1	36.67	1.56431	0	0.000188632	3.72439				CXADR
ADCY5_Veh	BET1	1	33.33	1.52284	0	0.000167694	3.77548		ADCY6_Veh	CLPTM1	1	56.67	1.75335	0	0.000176245	3.75388		ADCY9_Veh	EHD1	1	8.29	0.918555	0	6.18324e-08	7.20878
ADCY5_Veh	BNIP1	1	33.33	1.52284	0	0.000974047	3.01142		ADCY6_Veh	CLU	1	50	1.69897	0	0.000286591	3.54274		ADCY9_Veh	EPB41	1	53.33	1.72697	0	0.000208802	3.68026
ADCY5_Veh	CACYBP	1	53.33	1.72697	0	0.000374728	3.42628		ADCY6_Veh	CYP51	1	30	1.47712	0	0.000199635	3.69976		ADCY9_Veh	EPB41L3	1	11.2	1.04922	0	2.56826e-06	5.59036		Identified from BioGrid (or related isoform)
ADCY5_Veh	CALU	1	26.67	1.42602	0	0.000167694	3.77548		ADCY6_Veh	DAG1	1	33.33	1.52284	0	0.000286591	3.54274		ADCY9_Veh	ESYT2	1	30	1.47712	0	0.000199635	3.69976
ADCY5_Veh	CAMLG	1	46.67	1.66904	0	0.000463199	3.33423		ADCY6_Veh	DEPDC7	1	26.67	1.42602	0	0.000167694	3.77548		ADCY9_Veh	FARP1	1	53.33	1.72697	0	1.64944e-07	6.78266
ADCY5_Veh	CANX	1	170	2.23045	0	1.74637e-13	12.7579		ADCY6_Veh	DNAJC16	1	60	1.77815	0	0.000199635	3.69976		ADCY9_Veh	FLOT1	1	7.78	0.89098	0	4.27244e-06	5.36932
ADCY5_Veh	CASQ2	1	93.33	1.97002	0	2.47435e-09	8.60654		ADCY6_Veh	DNAJC3	1	40	1.60206	0	0.000167694	3.77548		ADCY9_Veh	FLRT2	1	136.67	2.13567	0	4.17601e-06	5.37924
ADCY5_Veh	CDC37	1	6.94	0.841359	0	3.40783e-05	4.46752		ADCY6_Veh	DNAJC7	1	28	1.44716	0	4.2726e-05	4.36931		ADCY9_Veh	GPX1	1	96.67	1.98529	0	4.87192e-11	10.3123
ADCY5_Veh	CDC42EP1	1	60	1.77815	0	0.00131353	2.88156		ADCY6_Veh	EMD	1	40	1.60206	0	0.00062601	3.20342		ADCY9_Veh	JPH2	1	56.67	1.75335	0	5.97989e-09	8.22331
ADCY5_Veh	CDC42EP2	1	43.33	1.63679	0	6.78777e-11	10.1683		ADCY6_Veh	ERO1A	1	183.33	2.26323	0	1.65657e-06	5.78079		ADCY9_Veh	KIDINS220	1	96.67	1.98529	0	1.52451e-09	8.81687
ADCY5_Veh	CKAP4	1	153.33	2.18563	0	5.33327e-06	5.27301		ADCY6_Veh	FKBP8	1	70	1.8451	0	8.80139e-09	8.05545		ADCY9_Veh	MCAM	1	116.67	2.06696	0	1.66052e-05	4.77976
ADCY5_Veh	CLPTM1	1	73.33	1.86528	0	1.15485e-06	5.93747		ADCY6_Veh	FLRT2	1	93.33	1.97002	0	0.000222708	3.65226		ADCY9_Veh	PDGFRB	1	43.33	1.63679	0	3.48328e-05	4.45801
ADCY5_Veh	CLU	1	56.67	1.75335	0	0.00105424	2.97706		ADCY6_Veh	GANAB	1	106.67	2.02804	0	0.0028492	2.54528		ADCY9_Veh	PI4KA	1	40	1.60206	0	0.000245406	3.61011
ADCY5_Veh	CNPY4	1	30	1.47712	0	0.00062601	3.20342		ADCY6_Veh	HYOU1	1	40	1.60206	0	0.00062601	3.20342		ADCY9_Veh	PLSCR3	1	63.33	1.80161	0	1.63169e-11	10.7874
ADCY5_Veh	CYP1B1	1	33.5	1.52504	0	7.74732e-10	9.11085		ADCY6_Veh	IGF2R	1	110	2.04139	0	0.000304745	3.51606		ADCY9_Veh	PLXNA1	1	30	1.47712	0	0.000199635	3.69976
ADCY5_Veh	CYP51	1	50	1.69897	0	7.00411e-07	6.15465		ADCY6_Veh	LMAN1	1	103.33	2.01423	0	0.000191555	3.71771		ADCY9_Veh	RASA3	1	120	2.07918	0	2.78549e-05	4.5551
ADCY5_Veh	DAG1	1	46.67	1.66904	0	0.000222708	3.65226		ADCY6_Veh	MCAM	1	146.67	2.16634	0	0.00533458	2.2729		ADCY9_Veh	ROR2	1	36.67	1.56431	0	0.000188632	3.72439
ADCY5_Veh	DDRGK1	1	36.67	1.56431	0	3.24307e-08	7.48904		ADCY6_Veh	MICAL2	1	40	1.60206	0	0.000245406	3.61011		ADCY9_Veh	SEPTIN4	1	36.67	1.56431	0	0.00140568	2.85211
ADCY5_Veh	DNAJB12	1	56.67	1.75335	0	7.52295e-08	7.12361		ADCY6_Veh	NENF	1	93.33	1.97002	0	0.000222708	3.65226		ADCY9_Veh	SLC12A7	1	8.29	0.918555	0	7.86432e-06	5.10434
ADCY5_Veh	DNAJC16	1	106.67	2.02804	0	5.94428e-05	4.2259		ADCY6_Veh	NUDC	1	5.18	0.71433	0	0.000141472	3.84933		ADCY9_Veh	SLC3A2	1	46.67	1.66904	0	9.27085e-16	15.0329
ADCY5_Veh	DNAJC3	1	103.33	2.01423	0	1.39579e-08	7.85518		ADCY6_Veh	NUDCD2	1	43.33	1.63679	0	0.000182504	3.73873		ADCY9_Veh	STX4	1	56.67	1.75335	0	1.64066e-06	5.78498
ADCY5_Veh	DNAJC7	1	50	1.69897	0	2.62835e-08	7.58032		ADCY6_Veh	P4HB	1	50	1.69897	0	7.00411e-07	6.15465		ADCY9_Veh	STXBP3	1	36.67	1.56431	0	0.000428135	3.36842
ADCY5_Veh	EFR3A	1	46.67	1.66904	0	0.00118052	2.92793		ADCY6_Veh	PDGFRB	1	86.67	1.93787	0	2.29288e-10	9.63962		ADCY9_Veh	UNC5B	1	120	2.07918	0	1.39721e-05	4.85474
ADCY5_Veh	EGFR	1	30	1.47712	0	0.000199635	3.69976		ADCY6_Veh	PGRMC2	1	34	1.53148	0	3.29341e-05	4.48235		ADCY9_Veh	ANXA11	0.99	17	1.23045	0	6.73744e-09	8.17151
ADCY5_Veh	EHD1	1	6.43	0.808211	0	3.33824e-05	4.47648		ADCY6_Veh	PLSCR3	1	26.67	1.42602	0	0.000374728	3.42628		ADCY9_Veh	ETFDH	0.99	23.33	1.36791	0	0.000222708	3.65226
ADCY5_Veh	EMD	1	110	2.04139	0	1.24835e-09	8.90366		ADCY6_Veh	PRKCSH	1	60	1.77815	0	0.000199635	3.69976		ADCY9_Veh	LCK	0.99	23.33	1.36791	0	0.000222708	3.65226
ADCY5_Veh	EPB41L2	1	15.43	1.18837	0	5.20069e-06	5.28394		ADCY6_Veh	PTPN1	1	56.67	1.75335	0	7.52295e-08	7.12361		ADCY9_Veh	RAB7A	0.99	23.33	1.36791	0	0.000222708	3.65226
ADCY5_Veh	EPB41L3	1	18	1.25527	0	7.6272e-06	5.11763		ADCY6_Veh	RASA3	1	60	1.77815	0	0.000321343	3.49303		ADCY9_Veh	SEPTIN7	0.99	4.42	0.645422	0	4.2469e-06	5.37193
ADCY5_Veh	ERBIN	1	63.33	1.80161	0	4.16547e-07	6.38034		ADCY6_Veh	SRL	1	17.33	1.2388	0	0.000190303	3.72056		ADCY9_Veh	SNAP23	0.99	20	1.30103	0	0.000167694	3.77548
ADCY5_Veh	ERO1A	1	233.33	2.36797	0	1.89296e-11	10.7229		ADCY6_Veh	ST13	1	46.67	1.66904	0	9.27085e-16	15.0329		ADCY9_Veh	ST13	0.99	26.67	1.42602	0	3.43759e-12	11.4637
ADCY5_Veh	ESYT1	1	17.45	1.2418	0	4.81722e-05	4.3172		ADCY6_Veh	STIP1	1	4.63	0.665581	0	0.000282048	3.54968		ADCY9_Veh	STAM	0.99	23.33	1.36791	0	0.000222708	3.65226
ADCY5_Veh	ESYT2	1	160	2.20412	0	0.000798694	3.09762		ADCY6_Veh	STUB1	1	36.67	1.56431	0	0.000188632	3.72439		ADCY9_Veh	YKT6	0.99	20	1.30103	0	0.000167694	3.77548
ADCY5_Veh	FADS3	1	30	1.47712	0	0.000199635	3.69976		ADCY6_Veh	TMEM209	1	33.33	1.52284	0	0.000286591	3.54274		ADCY9_Veh	ESYT1	0.98	7.82	0.893207	0	5.46136e-10	9.2627
ADCY5_Veh	FARP1	1	110	2.04139	0	2.58888e-05	4.58689		ADCY6_Veh	TMX1	1	33.33	1.52284	0	0.000167694	3.77548		ADCY9_Veh	BAIAP2L1	0.97	16.67	1.22194	0	0.000286591	3.54274
ADCY5_Veh	FKBP4	1	30	1.47712	0	0.000199635	3.69976		ADCY6_Veh	TTC1	1	3.58	0.553883	0	0.00189372	2.72268		ADCY9_Veh	DAAM1	0.97	16.67	1.22194	0	0.000286591	3.54274
ADCY5_Veh	FKBP8	1	93.33	1.97002	0	5.7795e-14	13.2381		ADCY6_Veh	TTC17	1	63.33	1.80161	0	0.000404477	3.39311		ADCY9_Veh	EFR3A	0.97	23.33	1.36791	0	0.00118052	2.92793
ADCY5_Veh	FLRT2	1	196.67	2.29374	0	2.06669e-06	5.68472		ADCY6_Veh	UGGT1	1	480	2.68124	0	0.000763234	3.11734		ADCY9_Veh	GAB1	0.97	20	1.30103	0	0.00062601	3.20342
ADCY5_Veh	FNDC3A	1	63.33	1.80161	0	1.72683e-08	7.76275		ADCY6_Veh	UNC5B	1	43.33	1.63679	0	0.000878545	3.05624		ADCY9_Veh	MPP6	0.97	20	1.30103	0	0.00062601	3.20342
ADCY5_Veh	GANAB	1	110	2.04139	0	1.24835e-09	8.90366		ADCY6_Veh	USE1	1	46.67	1.66904	0	0.000222708	3.65226		ADCY9_Veh	RAB10	0.97	14.67	1.16643	0	0.00224893	2.64802
ADCY5_Veh	GJA1	1	5.38	0.730782	0	7.71966e-07	6.1124		ADCY6_Veh	USP19	1	30	1.47712	0	0.000199635	3.69976		ADCY9_Veh	NIBAN2	0.96	12	1.07918	0.01	0.00133942	2.87308
ADCY5_Veh	GPR176	1	53.33	1.72697	0	0.000374728	3.42628		ADCY6_Veh	YKT6	1	40	1.60206	0	0.00062601	3.20342		ADCY9_Veh	PGRMC2	0.96	11	1.04139	0.01	0.00109816	2.95934
ADCY5_Veh	GPX7	1	47	1.6721	0	2.21578e-07	6.65447		ADCY6_Veh	GPX7	0.99	18	1.25527	0	2.58518e-05	4.58751		ADCY9_Veh	ACBD3	0.94	13.33	1.12483	0.01	0.000167694	3.77548
ADCY5_Veh	HM13	1	26.67	1.42602	0	0.000374728	3.42628		ADCY6_Veh	SOAT1	0.99	23.33	1.36791	0	0.000222708	3.65226		ADCY9_Veh	ANXA7	0.94	5.75	0.759668	0.01	1.54947e-06	5.80982
ADCY5_Veh	HSP90AB1	1	2.59	0.4133	0	7.46058e-08	7.12723		ADCY6_Veh	AIP	0.98	12	1.07918	0	0.000774423	3.11102		ADCY9_Veh	SH3BP4	0.92	8	0.90309	0.01	0.00104426	2.98119
ADCY5_Veh	HSPA5	1	2.96	0.471292	0	7.52206e-10	9.12366		ADCY6_Veh	RPAP3	0.98	13	1.11394	0	0.000728462	3.13759		ADCY9_Veh	SCRIB	0.91	8.67	0.938019	0.01	2.11631e-05	4.67442
ADCY5_Veh	HYOU1	1	170	2.23045	0	8.82091e-07	6.05449		ADCY6_Veh	ARF6	0.97	16.67	1.22194	0	0.000286591	3.54274		ADCY9_Veh	ACADL	0.9	5.62	0.749736	0.01	0.00405123	2.39241
ADCY5_Veh	IGF2R	1	163.33	2.21307	0	1.31327e-07	6.88165		ADCY6_Veh	DNAJB12	0.97	26.67	1.42602	0	0.00190214	2.72076		ADCY9_Veh	SEPTIN8	0.89	9.5	0.977724	0.01	2.66488e-06	5.57432
ADCY5_Veh	JPH2	1	56.67	1.75335	0	0.00230529	2.63727		ADCY6_Veh	LOC361985	0.97	20	1.30103	0	0.00062601	3.20342		ADCY9_Veh	RPS23	0.86	7.33	0.865104	0.01	3.35232e-05	4.47465
ADCY5_Veh	KIDINS220	1	63.33	1.80161	0	0.000788555	3.10317		ADCY6_Veh	POGLUT1	0.97	30	1.47712	0	0.00272648	2.5644		ADCY9_Veh	SPEG	0.85	3.3	0.518514	0.02	0.000284774	3.5455
ADCY5_Veh	LBR	1	80	1.90309	0	0.00062601	3.20342		ADCY6_Veh	POPDC2	0.97	16.67	1.22194	0	0.000286591	3.54274		ADCY9_Veh	NF2	0.84	7.33	0.865104	0.02	0.00504876	2.29682
ADCY5_Veh	LMAN1	1	46.67	1.66904	0	8.85062e-07	6.05303		ADCY6_Veh	POR	0.97	16.67	1.22194	0	0.000286591	3.54274		ADCY9_Veh	IDH3G	0.83	6	0.778151	0.02	0.00248263	2.60509
ADCY5_Veh	LOC103692716	1	2.94	0.468347	0	9.43965e-08	7.02504		ADCY6_Veh	SEPTIN4	0.97	26.67	1.42602	0	0.00190214	2.72076		ADCY9_Veh	LGR4	0.83	4.4	0.643453	0.02	0.00280278	2.55241
ADCY5_Veh	LOC361985	1	43.33	1.63679	0	0.000878545	3.05624		ADCY6_Veh	SLC3A2	0.97	23.33	1.36791	0	2.35508e-11	10.628		ADCY9_Veh	EPB41L2	0.82	6	0.778151	0.02	0.00630046	2.20063
ADCY5_Veh	LPCAT1	1	36.67	1.56431	0	3.27325e-14	13.485		ADCY6_Veh	SNTB2	0.97	16.67	1.22194	0	0.000286591	3.54274		ADCY9_Veh	GLUD1	0.82	14	1.14613	0.02	0.00967308	2.01444
ADCY5_Veh	LRRC59	1	50	1.69897	0	2.67886e-09	8.57205		ADCY6_Veh	SUGT1	0.97	33.33	1.52284	0	0.00359816	2.44392		ADCY9_Veh	RAC2	0.82	9	0.954243	0.02	0.00607764	2.21626
ADCY5_Veh	MARCKSL1	1	40	1.60206	0	9.89346e-06	5.00465		ADCY6_Veh	CISD2	0.96	5.56	0.745075	0.01	1.14605e-06	5.9408		ADCY9_Veh	FNDC3B	0.8	5.33	0.726727	0.02	0.00531804	2.27425
ADCY5_Veh	MCAM	1	250	2.39794	0	4.34992e-06	5.36152		ADCY6_Veh	CYP1B1	0.96	18.5	1.26717	0.01	0.00219347	2.65887		ADCY9_Veh	AKAP12	0.78	4	0.60206	0.02	0.00348181	2.45819
ADCY5_Veh	MESD	1	40	1.60206	0	0.000167694	3.77548		ADCY6_Veh	REEP5	0.95	9.33	0.969882	0.01	0.000886454	3.05234		ADCY9_Veh	LOC100134871	0.76	4.5	0.653213	0.03	0.0113891	1.94351
ADCY5_Veh	MICAL2	1	120	2.07918	0	4.73745e-05	4.32446		ADCY6_Veh	SEC61B	0.94	13.33	1.12483	0.01	0.000167694	3.77548		ADCY9_Veh	UBXN4	0.73	5	0.69897	0.03	0.00591187	2.22827
ADCY5_Veh	NDC1	1	30	1.47712	0	0.000199635	3.69976		ADCY6_Veh	NF2	0.91	12.67	1.10278	0.01	0.00506849	2.29512		ADCY9_Veh	ACADVL	0.71	3.65	0.562293	0.03	0.00918303	2.03701
ADCY5_Veh	NENF	1	103.33	2.01423	0	3.16396e-07	6.49977		ADCY6_Veh	EPB41L2	0.9	5.14	0.710963	0.01	0.00230243	2.63781		ADCY9_Veh	NDUFS1	0.71	4	0.60206	0.03	0.0117086	1.9315
ADCY5_Veh	NF2	1	24	1.38021	0	3.74168e-07	6.42693		ADCY6_Veh	LGR4	0.89	7.6	0.880814	0.01	0.00364983	2.43773		ADCY9_Veh	SNTA1	0.69	3.69	0.567026	0.03	0.00235908	2.62726
ADCY5_Veh	NUDC	1	11.35	1.055	0	1.06681e-09	8.97191		ADCY6_Veh	PPID	0.89	3.8	0.579784	0.01	0.00276075	2.55897		ADCY9_Veh	ECI2	0.68	4	0.60206	0.04	0.0168647	1.77302
ADCY5_Veh	NUDCD2	1	140	2.14613	0	5.00822e-07	6.30032		ADCY6_Veh	RPS27A	0.89	6.25	0.79588	0.01	0.00388356	2.41077		ADCY9_Veh	ATP7A	0.66	3	0.477121	0.04	0.00917687	2.03731
ADCY5_Veh	NUDCD3	1	70	1.8451	0	0.00403882	2.39375		ADCY6_Veh	SPCS2	0.89	8	0.90309	0.01	0.00175734	2.75515		ADCY9_Veh	GNAO1	0.63	3.52	0.546543	0.04	0.00029338	3.53257
ADCY5_Veh	P4HB	1	106.67	2.02804	0	1.96918e-05	4.70571		ADCY6_Veh	SRPRA	0.89	2.52	0.401401	0.01	0.00077163	3.11259		ADCY9_Veh	RAB11A	0.57	4	0.60206	0.05	9.67695e-05	4.01426
ADCY5_Veh	PDGFRA	1	53.33	1.72697	0	0.00190214	2.72076		ADCY6_Veh	RPS23	0.82	7.33	0.865104	0.02	0.000132137	3.87898		ADCY9_Veh	SDHA	0.57	3.2	0.50515	0.05	0.0105997	1.97471
ADCY5_Veh	PDGFRB	1	420	2.62325	0	8.33256e-07	6.07922		ADCY6_Veh	ARL6IP5	0.77	3.33	0.522444	0.03	0.00846878	2.07218		ADCY9_Veh	RGD1306195	0.56	3	0.477121	0.05	0.0162145	1.7901
ADCY5_Veh	PDIA4	1	150	2.17609	0	3.21586e-08	7.4927		ADCY6_Veh	HSPA1L	0.77	2.63	0.419956	0.03	0.0052158	2.28268		ADCY9_Veh	ETFB	0.55	2.75	0.439333	0.06	0.00454585	2.34239
ADCY5_Veh	PEAK1	1	33.33	1.52284	0	0.000286591	3.54274		ADCY6_Veh	STIM1	0.76	7.33	0.865104	0.03	0.0113062	1.94668		ADCY9_Veh	ETFA	0.53	2.93	0.466868	0.06	0.00416076	2.38083
ADCY5_Veh	PGRMC1	1	30	1.47712	0	0.000199635	3.69976		ADCY6_Veh	PPP1R3A	0.74	5.6	0.748188	0.03	0.00876183	2.05741		ADCY9_Veh	PLD3	0.52	2.8	0.447158	0.06	3.60214e-05	4.44344
ADCY5_Veh	PGRMC2	1	51	1.70757	0	1.75763e-13	12.7551		ADCY6_Veh	BAG2	0.71	3.2	0.50515	0.03	0.0137144	1.86282		ADCY9_Veh	SNX3	0.52	2.5	0.39794	0.06	0.000375685	3.42518
ADCY5_Veh	PHACTR4	1	36.67	1.56431	0	0.00140568	2.85211		ADCY6_Veh	TTC9C	0.71	3.33	0.522444	0.03	0.00700555	2.15456		ADCY9_Veh	CISD2	0.51	2.67	0.426511	0.06	0.0036165	2.44171
ADCY5_Veh	PI4KA	1	60	1.77815	0	0.00272648	2.5644		ADCY6_Veh	RT1-A2	0.7	2.91	0.463893	0.03	0.0131763	1.88021		ADCY9_Veh	ADA	0.5	10	1	0.16	0.0252292	1.5981
ADCY5_Veh	PLSCR3	1	73.33	1.86528	0	0.000188632	3.72439		ADCY6_Veh	STX5	0.69	3.2	0.50515	0.04	0.0289395	1.53851		ADCY9_Veh	ADD3	0.5	10	1	0.16	0.0252292	1.5981
ADCY5_Veh	PLXNA1	1	43.33	1.63679	0	2.17605e-06	5.66233		ADCY6_Veh	SLC12A7	0.63	8.1	0.908485	0.04	0.00543973	2.26442		ADCY9_Veh	ALDOA	0.5	13.33	1.12483	0.13	0.0252292	1.5981
ADCY5_Veh	POGLUT1	1	76.67	1.88463	0	1.70035e-14	13.7695		ADCY6_Veh	BCAP31	0.58	2.17	0.33646	0.05	0.0129723	1.88698		ADCY9_Veh	ANK3	0.5	2.4	0.380211	0.06	0.00185772	2.73102
ADCY5_Veh	PPID	1	10.6	1.02531	0	2.43175e-08	7.61408		ADCY6_Veh	SRSF5	0.58	3	0.477121	0.05	0.0107646	1.968		ADCY9_Veh	AQP1	0.5	13.33	1.12483	0.13	0.0252292	1.5981
ADCY5_Veh	PRKCSH	1	60	1.77815	0	2.11035e-10	9.67565		ADCY6_Veh	FLOT1	0.56	4.89	0.689309	0.05	0.0173156	1.76156		ADCY9_Veh	ARL8B	0.5	10	1	0.16	0.0252292	1.5981
ADCY5_Veh	PTPN1	1	70	1.8451	0	4.25177e-05	4.37143		ADCY6_Veh	RT1-A1	0.53	2.35	0.371068	0.06	0.020115	1.69648		ADCY9_Veh	CILK1	0.5	10	1	0.16	0.0252292	1.5981
ADCY5_Veh	RAB23	1	43.33	1.63679	0	3.48328e-05	4.45801		ADCY6_Veh	ACADS	0.5	10	1	0.16	0.0252292	1.5981		ADCY9_Veh	CXADR	0.5	2.25	0.352183	0.15	0.0403958	1.39366
ADCY5_Veh	RAI14	1	4.29	0.632457	0	4.13229e-06	5.38381		ADCY6_Veh	ACTR2	0.5	10	1	0.16	0.0252292	1.5981		ADCY9_Veh	DSG2	0.5	13.33	1.12483	0.13	0.0252292	1.5981
ADCY5_Veh	RASA3	1	290	2.4624	0	4.87192e-11	10.3123		ADCY6_Veh	ACTR3	0.5	10	1	0.16	0.0252292	1.5981		ADCY9_Veh	EHD3	0.5	30	1.47712	0.08	0.0252292	1.5981
ADCY5_Veh	RASAL2	1	33.33	1.52284	0	0.000974047	3.01142		ADCY6_Veh	ADCY5	0.5	18.5	1.26717	0.07	0.0286107	1.54347		ADCY9_Veh	ERBIN	0.5	16.67	1.22194	0.11	0.0252292	1.5981
ADCY5_Veh	RPS27	1	50	1.69897	0	0.000178734	3.74779		ADCY6_Veh	ALDOA	0.5	13.33	1.12483	0.13	0.0252292	1.5981		ADCY9_Veh	ERO1A	0.5	13.33	1.12483	0.13	0.0252292	1.5981
ADCY5_Veh	RPS27A	1	23	1.36173	0	0.000102158	3.99073		ADCY6_Veh	ANKMY2	0.5	20	1.30103	0.1	0.0252292	1.5981		ADCY9_Veh	GJA1	0.5	1.85	0.267172	0.27	0.0234252	1.63032
ADCY5_Veh	SAR1A	1	40	1.60206	0	0.00062601	3.20342		ADCY6_Veh	APC	0.5	10	1	0.16	0.0252292	1.5981		ADCY9_Veh	GNA12	0.5	30	1.47712	0.08	0.0252292	1.5981
ADCY5_Veh	SCFD1	1	3.22	0.507856	0	6.059e-05	4.2176		ADCY6_Veh	BNIP1	0.5	16.67	1.22194	0.11	0.0252292	1.5981		ADCY9_Veh	HINT2	0.5	10	1	0.16	0.0252292	1.5981
ADCY5_Veh	SEPTIN4	1	130	2.11394	0	2.17605e-06	5.66233		ADCY6_Veh	BSG	0.5	16.67	1.22194	0.11	0.0252292	1.5981		ADCY9_Veh	ITGA9	0.5	30	1.47712	0.08	0.0252292	1.5981
ADCY5_Veh	SH3BP4	1	56	1.74819	0	6.1933e-07	6.20808		ADCY6_Veh	CACYBP	0.5	16.67	1.22194	0.11	0.0252292	1.5981		ADCY9_Veh	IVD	0.5	30	1.47712	0.08	0.0252292	1.5981
ADCY5_Veh	SLC12A7	1	8.48	0.928396	0	0.00133847	2.87339		ADCY6_Veh	CALM1	0.5	33.33	1.52284	0.08	0.0252292	1.5981		ADCY9_Veh	JAM3	0.5	13.33	1.12483	0.13	0.0252292	1.5981
ADCY5_Veh	SLC15A2	1	76.67	1.88463	0	0.000212773	3.67208		ADCY6_Veh	CDC42EP1	0.5	10	1	0.16	0.0252292	1.5981		ADCY9_Veh	KCNQ1	0.5	13.33	1.12483	0.13	0.0252292	1.5981
ADCY5_Veh	SLC3A2	1	86.67	1.93787	0	9.02693e-06	5.04446		ADCY6_Veh	CRELD1	0.5	16.67	1.22194	0.11	0.0252292	1.5981		ADCY9_Veh	KIF20A	0.5	13.33	1.12483	0.13	0.0252292	1.5981
ADCY5_Veh	SMPD4	1	46.67	1.66904	0	0.000167694	3.77548		ADCY6_Veh	CSN1S2	0.5	13.33	1.12483	0.13	0.0252292	1.5981		ADCY9_Veh	KRT17	0.5	60	1.77815	0.07	0.0252292	1.5981
ADCY5_Veh	SNTB2	1	33.33	1.52284	0	0.000286591	3.54274		ADCY6_Veh	CTSD	0.5	16.67	1.22194	0.11	0.0252292	1.5981		ADCY9_Veh	LARS1	0.5	10	1	0.16	0.0252292	1.5981
ADCY5_Veh	SOAT1	1	53.33	1.72697	0	3.38236e-06	5.47078		ADCY6_Veh	DLG1	0.5	2.44	0.38739	0.08	0.0238573	1.62238		ADCY9_Veh	LOC100361543	0.5	2.19	0.340444	0.13	0.00398706	2.39935
ADCY5_Veh	SPCS2	1	20	1.30103	0	0.00030326	3.51818		ADCY6_Veh	DNAJB4	0.5	10	1	0.16	0.0252292	1.5981		ADCY9_Veh	LONP1	0.5	9	0.954243	0.15	0.0369682	1.43217
ADCY5_Veh	SPCS3	1	66.67	1.82393	0	7.79769e-12	11.108		ADCY6_Veh	DSG2	0.5	10	1	0.16	0.0252292	1.5981		ADCY9_Veh	LRRC4B	0.5	13.33	1.12483	0.13	0.0252292	1.5981
ADCY5_Veh	ST13	1	83.33	1.9208	0	2.69881e-11	10.5688		ADCY6_Veh	DTNA	0.5	40	1.60206	0.08	0.0252292	1.5981		ADCY9_Veh	MARCKSL1	0.5	10	1	0.16	0.0252292	1.5981
ADCY5_Veh	STIP1	1	7.84	0.894316	0	1.57203e-09	8.80354		ADCY6_Veh	EFR3A	0.5	23.33	1.36791	0.09	0.0252292	1.5981		ADCY9_Veh	METAP1	0.5	10	1	0.16	0.0252292	1.5981
ADCY5_Veh	STUB1	1	86.67	1.93787	0	6.0622e-08	7.21737		ADCY6_Veh	ENO3	0.5	23.33	1.36791	0.09	0.0252292	1.5981		ADCY9_Veh	OSMR	0.5	26.67	1.42602	0.08	0.0252292	1.5981
ADCY5_Veh	STX2	1	53.33	1.72697	0	9.26118e-07	6.03333		ADCY6_Veh	EPB41	0.5	20	1.30103	0.1	0.0252292	1.5981		ADCY9_Veh	PALM	0.5	10	1	0.16	0.0252292	1.5981
ADCY5_Veh	SUGT1	1	90	1.95424	0	2.87422e-05	4.54148		ADCY6_Veh	EPB41L1	0.5	23.33	1.36791	0.09	0.0252292	1.5981		ADCY9_Veh	PHACTR4	0.5	13.33	1.12483	0.13	0.0252292	1.5981
ADCY5_Veh	TMEM209	1	30	1.47712	0	0.00062601	3.20342		ADCY6_Veh	EPB41L3	0.5	4.4	0.643453	0.15	0.0528724	1.27677		ADCY9_Veh	POLR2A	0.5	10	1	0.16	0.0252292	1.5981
ADCY5_Veh	TMX1	1	30	1.47712	0	0.000199635	3.69976		ADCY6_Veh	EPB41L4B	0.5	86.67	1.93787	0.07	0.0252292	1.5981		ADCY9_Veh	PTK7	0.5	16.67	1.22194	0.11	0.0252292	1.5981
ADCY5_Veh	TMX2	1	83.33	1.9208	0	3.04545e-13	12.5163		ADCY6_Veh	ERLEC1	0.5	20	1.30103	0.1	0.0252292	1.5981		ADCY9_Veh	RAB12	0.5	16.67	1.22194	0.11	0.0252292	1.5981
ADCY5_Veh	TTC1	1	6.83	0.834421	0	5.90976e-08	7.22843		ADCY6_Veh	FARP1	0.5	10	1	0.16	0.0252292	1.5981		ADCY9_Veh	RAB13	0.5	10	1	0.16	0.0252292	1.5981
ADCY5_Veh	TTC17	1	150	2.17609	0	0.000114205	3.94232		ADCY6_Veh	FBXO6	0.5	10	1	0.16	0.0252292	1.5981		ADCY9_Veh	RAB8A	0.5	33.33	1.52284	0.08	0.0252292	1.5981
ADCY5_Veh	TULP3	1	33.33	1.52284	0	0.000167694	3.77548		ADCY6_Veh	FLT4	0.5	50	1.69897	0.07	0.0252292	1.5981		ADCY9_Veh	RPS27	0.5	20	1.30103	0.1	0.0252292	1.5981
ADCY5_Veh	UBXN4	1	28	1.44716	0	4.47941e-06	5.34878		ADCY6_Veh	FNDC3A	0.5	10	1	0.16	0.0252292	1.5981		ADCY9_Veh	RRAS	0.5	13.33	1.12483	0.13	0.0252292	1.5981
ADCY5_Veh	UGGT1	1	973.33	2.98826	0	5.47742e-15	14.2614		ADCY6_Veh	GNA12	0.5	26.67	1.42602	0.08	0.0252292	1.5981		ADCY9_Veh	SERPINB9	0.5	13.33	1.12483	0.13	0.0252292	1.5981
ADCY5_Veh	UNC45A	1	50	1.69897	0	0.000286591	3.54274		ADCY6_Veh	GPC4	0.5	16.67	1.22194	0.11	0.0252292	1.5981		ADCY9_Veh	SNTB2	0.5	16.67	1.22194	0.11	0.0252292	1.5981
ADCY5_Veh	UNC5B	1	120	2.07918	0	6.85494e-08	7.164		ADCY6_Veh	GPR89B	0.5	10	1	0.16	0.0252292	1.5981		ADCY9_Veh	UBA1	0.5	10	1	0.16	0.0252292	1.5981
ADCY5_Veh	USE1	1	126.67	2.10267	0	5.40621e-09	8.26711		ADCY6_Veh	GPRIN3	0.5	13.33	1.12483	0.13	0.0252292	1.5981
ADCY5_Veh	USP19	1	43.33	1.63679	0	0.00244403	2.61189		ADCY6_Veh	H1F0	0.5	10	1	0.16	0.0252292	1.5981		ADCY9_NE	DSG2	1	30	1.47712	0	0.000199635	3.69976
ADCY5_Veh	WFS1	1	70	1.8451	0	0.00695923	2.15744		ADCY6_Veh	HMGCR	0.5	10	1	0.16	0.0252292	1.5981		ADCY9_NE	GNA12	1	36.67	1.56431	0	0.000428135	3.36842
ADCY5_Veh	YKT6	1	86.67	1.93787	0	2.74084e-06	5.56212		ADCY6_Veh	HSP90AB1	0.5	2.41	0.382017	0.07	6.18676e-05	4.20854		ADCY9_NE	CORO1A	0.99	23.33	1.36791	0	0.000222708	3.65226
ADCY5_Veh	ZC3HAV1	1	33.33	1.52284	0	0.000167694	3.77548		ADCY6_Veh	ICAM1	0.5	10	1	0.16	0.0252292	1.5981		ADCY9_NE	CSPG4	0.99	20	1.30103	0	0.000167694	3.77548
ADCY5_Veh	ARF6	0.99	30	1.47712	0	1.57563e-09	8.80254		ADCY6_Veh	IDE	0.5	16.67	1.22194	0.11	0.0252292	1.5981		ADCY9_NE	GFPT2	0.99	23.33	1.36791	0	0.000222708	3.65226
ADCY5_Veh	CALR	0.99	33.33	1.52284	0	1.32809e-13	12.8768		ADCY6_Veh	ISG15	0.5	20	1.30103	0.1	0.0252292	1.5981		ADCY9_NE	VAMP2	0.99	20	1.30103	0	0.000167694	3.77548
ADCY5_Veh	DEPDC7	0.99	23.33	1.36791	0	0.000222708	3.65226		ADCY6_Veh	JPH2	0.5	33.33	1.52284	0.08	0.0252292	1.5981		ADCY9_NE	LONP1	0.9	9	0.954243	0.01	0.00200119	2.69871
ADCY5_Veh	ISG15	0.99	20	1.30103	0	0.000167694	3.77548		ADCY6_Veh	KCNQ1	0.5	36.67	1.56431	0.08	0.0252292	1.5981		ADCY9_NE	ANXA4	0.82	10	1	0.02	0.00681154	2.16675
ADCY5_Veh	LOC103689968	0.99	23.33	1.36791	0	0.000222708	3.65226		ADCY6_Veh	KIDINS220	0.5	46.67	1.66904	0.07	0.0252292	1.5981		ADCY9_NE	BASP1	0.78	6	0.778151	0.02	0.00482725	2.3163
ADCY5_Veh	PLSCR4	0.99	33.33	1.52284	0	1.32809e-13	12.8768		ADCY6_Veh	KIF5C	0.5	13.33	1.12483	0.13	0.0252292	1.5981		ADCY9_NE	ETFA	0.71	3.64	0.561101	0.03	0.00113113	2.94649
ADCY5_Veh	RCN3	0.99	20	1.30103	0	0.000167694	3.77548		ADCY6_Veh	KRT8	0.5	53.33	1.72697	0.07	0.0252292	1.5981		ADCY9_NE	ETFB	0.69	3.25	0.511883	0.03	0.00194105	2.71196
ADCY5_Veh	ROR2	0.99	23.33	1.36791	0	0.000222708	3.65226		ADCY6_Veh	LARS1	0.5	10	1	0.16	0.0252292	1.5981		ADCY9_NE	CXADR	0.68	3	0.477121	0.04	0.0133665	1.87398
ADCY5_Veh	RPAP3	0.99	30	1.47712	0	8.07068e-05	4.09309		ADCY6_Veh	LCK	0.5	10	1	0.16	0.0252292	1.5981		ADCY9_NE	SDHB	0.61	3.09	0.489958	0.05	0.0164278	1.78442
ADCY5_Veh	SASH1	0.99	23.33	1.36791	0	0.000222708	3.65226		ADCY6_Veh	LOC103689968	0.5	10	1	0.16	0.0252292	1.5981		ADCY9_NE	ACADM	0.6	3.43	0.535294	0.05	0.0162639	1.78878
ADCY5_Veh	SCD2	0.99	23.33	1.36791	0	0.000222708	3.65226		ADCY6_Veh	LOC298795	0.5	25	1.39794	0.08	0.028023	1.55248		ADCY9_NE	CTNND1	0.52	2.67	0.426511	0.06	0.027823	1.5556
ADCY5_Veh	SRL	0.99	14.67	1.16643	0	9.49411e-06	5.02255		ADCY6_Veh	LOC303448	0.5	43.33	1.63679	0.07	0.0252292	1.5981		ADCY9_NE	ACOT2	0.5	26.67	1.42602	0.08	0.0252292	1.5981
ADCY5_Veh	STBD1	0.99	4.46	0.649335	0	2.97609e-05	4.52635		ADCY6_Veh	LRP1	0.5	10	1	0.16	0.0252292	1.5981		ADCY9_NE	ACTR2	0.5	10	1	0.16	0.0252292	1.5981
ADCY5_Veh	STIM1	0.99	20	1.30103	0	2.1284e-06	5.67195		ADCY6_Veh	LRRC4B	0.5	33.33	1.52284	0.08	0.0252292	1.5981		ADCY9_NE	AFG3L2	0.5	10	1	0.16	0.0252292	1.5981
ADCY5_Veh	DLG1	0.98	4.22	0.625312	0	0.000137548	3.86155		ADCY6_Veh	LRRC59	0.5	13.33	1.12483	0.13	0.0252292	1.5981		ADCY9_NE	ATAD3A	0.5	13.33	1.12483	0.13	0.0252292	1.5981
ADCY5_Veh	MYO6	0.98	4.71	0.673021	0	3.93278e-06	5.4053		ADCY6_Veh	MCL1	0.5	10	1	0.16	0.0252292	1.5981		ADCY9_NE	BCAT2	0.5	16.67	1.22194	0.11	0.0252292	1.5981
ADCY5_Veh	ABCC1	0.97	20	1.30103	0	0.00062601	3.20342		ADCY6_Veh	MPP6	0.5	26.67	1.42602	0.08	0.0252292	1.5981		ADCY9_NE	CPT2	0.5	26.67	1.42602	0.08	0.0252292	1.5981
ADCY5_Veh	ANKLE2	0.97	26.67	1.42602	0	0.00190214	2.72076		ADCY6_Veh	MX1	0.5	20	1.30103	0.1	0.0252292	1.5981		ADCY9_NE	CRAT	0.5	13.33	1.12483	0.13	0.0252292	1.5981
ADCY5_Veh	ANKMY2	0.97	20	1.30103	0	0.00062601	3.20342		ADCY6_Veh	MYOG	0.5	13.33	1.12483	0.13	0.0252292	1.5981		ADCY9_NE	CSN1S2	0.5	10	1	0.16	0.0252292	1.5981
ADCY5_Veh	BAIAP2L1	0.97	23.33	1.36791	0	0.00118052	2.92793		ADCY6_Veh	NCAM1	0.5	1.58	0.198657	0.11	0.13198	0.879493		ADCY9_NE	DLD	0.5	13.33	1.12483	0.13	0.0252292	1.5981
ADCY5_Veh	BSG	0.97	20	1.30103	0	0.00062601	3.20342		ADCY6_Veh	NIBAN2	0.5	7	0.845098	0.15	0.0430003	1.36653		ADCY9_NE	DOCK8	0.5	10	1	0.16	0.0252292	1.5981
ADCY5_Veh	CNPY3	0.97	16.67	1.22194	0	0.000286591	3.54274		ADCY6_Veh	P3H2	0.5	10	1	0.16	0.0252292	1.5981		ADCY9_NE	HDAC1	0.5	10	1	0.16	0.0252292	1.5981
ADCY5_Veh	EPB41	0.97	33.33	1.52284	0	0.00359816	2.44392		ADCY6_Veh	PEAK1	0.5	10	1	0.16	0.0252292	1.5981		ADCY9_NE	HK3	0.5	16.67	1.22194	0.11	0.0252292	1.5981
ADCY5_Veh	OSMR	0.97	23.33	1.36791	0	0.00118052	2.92793		ADCY6_Veh	PGRMC1	0.5	10	1	0.16	0.0252292	1.5981		ADCY9_NE	ICAM1	0.5	13.33	1.12483	0.13	0.0252292	1.5981
ADCY5_Veh	PSMD1	0.97	43.33	1.63679	0	0.00616964	2.20974		ADCY6_Veh	PHACTR4	0.5	13.33	1.12483	0.13	0.0252292	1.5981		ADCY9_NE	IQGAP1	0.5	13.33	1.12483	0.13	0.0252292	1.5981
ADCY5_Veh	PTGIS	0.97	6.78	0.83123	0	4.87014e-05	4.31246		ADCY6_Veh	PI4KA	0.5	23.33	1.36791	0.09	0.0252292	1.5981		ADCY9_NE	KRT8	0.5	96.67	1.98529	0.07	0.0252292	1.5981
ADCY5_Veh	RAB7A	0.97	16.67	1.22194	0	0.000286591	3.54274		ADCY6_Veh	PLXNA1	0.5	40	1.60206	0.08	0.0252292	1.5981		ADCY9_NE	LOC103693780	0.5	8.8	0.944483	0.15	0.037397	1.42716
ADCY5_Veh	SLC33A1	0.97	23.33	1.36791	0	0.00118052	2.92793		ADCY6_Veh	POGLUT3	0.5	10	1	0.16	0.0252292	1.5981		ADCY9_NE	LYN	0.5	10	1	0.16	0.0252292	1.5981
ADCY5_Veh	STT3B	0.97	20	1.30103	0	0.00062601	3.20342		ADCY6_Veh	PPP2R2B	0.5	20	1.30103	0.1	0.0252292	1.5981		ADCY9_NE	MYH4	0.5	83.33	1.9208	0.07	0.0252292	1.5981
ADCY5_Veh	STX5	0.97	13.6	1.13354	0	7.89965e-08	7.10239		ADCY6_Veh	PTPN11	0.5	10	1	0.16	0.0252292	1.5981		ADCY9_NE	NNT	0.5	3.03	0.481443	0.15	0.0254966	1.59352
ADCY5_Veh	TMEM161A	0.97	16.67	1.22194	0	0.000286591	3.54274		ADCY6_Veh	RAB32	0.5	10	1	0.16	0.0252292	1.5981		ADCY9_NE	NUDCD2	0.5	10	1	0.16	0.0252292	1.5981
ADCY5_Veh	TYW1	0.97	20	1.30103	0	0.00062601	3.20342		ADCY6_Veh	RASAL2	0.5	10	1	0.16	0.0252292	1.5981		ADCY9_NE	PDS5A	0.5	10	1	0.16	0.0252292	1.5981
ADCY5_Veh	CISD2	0.96	6.11	0.786041	0.01	7.90968e-08	7.10184		ADCY6_Veh	RGD1562987	0.5	10	1	0.16	0.0252292	1.5981		ADCY9_NE	PFN1	0.5	20	1.30103	0.1	0.0252292	1.5981
ADCY5_Veh	NIBAN2	0.96	25	1.39794	0.01	0.000332291	3.47848		ADCY6_Veh	RICTOR	0.5	10	1	0.16	0.0252292	1.5981		ADCY9_NE	PGD	0.5	13.33	1.12483	0.13	0.0252292	1.5981
ADCY5_Veh	DOCK7	0.95	4.6	0.662758	0.01	0.00150707	2.82187		ADCY6_Veh	ROR2	0.5	26.67	1.42602	0.08	0.0252292	1.5981		ADCY9_NE	PSMD9	0.5	13.33	1.12483	0.13	0.0252292	1.5981
ADCY5_Veh	MXRA7	0.95	8.67	0.938019	0.01	0.000906843	3.04247		ADCY6_Veh	RPS27	0.5	16.67	1.22194	0.11	0.0252292	1.5981		ADCY9_NE	PTPN1	0.5	10	1	0.16	0.0252292	1.5981
ADCY5_Veh	RCN1	0.95	13.33	1.12483	0.01	0.000167694	3.77548		ADCY6_Veh	RT1-CE14	0.5	23.33	1.36791	0.09	0.0252292	1.5981		ADCY9_NE	RBPJ	0.5	2.67	0.426511	0.06	0.0344616	1.46266
ADCY5_Veh	MANF	0.94	13.33	1.12483	0.01	0.000167694	3.77548		ADCY6_Veh	SAR1A	0.5	16.67	1.22194	0.11	0.0252292	1.5981		ADCY9_NE	RPSA	0.5	13.33	1.12483	0.13	0.0252292	1.5981
ADCY5_Veh	MARCKS	0.91	18	1.25527	0.01	0.00105873	2.97521		ADCY6_Veh	SAR1B	0.5	10	1	0.16	0.0252292	1.5981		ADCY9_NE	RUVBL2	0.5	13.33	1.12483	0.13	0.0252292	1.5981
ADCY5_Veh	RPS23	0.91	11.33	1.05423	0.01	6.64399e-05	4.17757		ADCY6_Veh	SEMA5A	0.5	10	1	0.16	0.0252292	1.5981		ADCY9_NE	SACM1L	0.5	10	1	0.16	0.0252292	1.5981
ADCY5_Veh	TECR	0.9	6.29	0.798651	0.01	1.52973e-05	4.81538		ADCY6_Veh	SERPINB9	0.5	16.67	1.22194	0.11	0.0252292	1.5981		ADCY9_NE	SLC9A1	0.5	10	1	0.16	0.0252292	1.5981
ADCY5_Veh	PPP1R3A	0.89	10	1	0.01	0.000208587	3.68071		ADCY6_Veh	SGCG	0.5	10	1	0.16	0.0252292	1.5981		ADCY9_NE	ZC3HAV1	0.5	10	1	0.16	0.0252292	1.5981
ADCY5_Veh	ADD1	0.88	5.71	0.756636	0.01	1.14836e-05	4.93992		ADCY6_Veh	SH3BP4	0.5	42	1.62325	0.07	0.0267236	1.5731
ADCY5_Veh	PKN2	0.88	2.8	0.447158	0.01	0.00497226	2.30345		ADCY6_Veh	SLC12A4	0.5	6	0.778151	0.13	0.0422568	1.3741
ADCY5_Veh	ARL6IP5	0.87	5.5	0.740363	0.01	2.17163e-05	4.66322		ADCY6_Veh	SLC15A2	0.5	13.33	1.12483	0.13	0.0252292	1.5981
ADCY5_Veh	NCAM1	0.87	3.75	0.574031	0.01	0.00566405	2.24687		ADCY6_Veh	SLC20A2	0.5	16.67	1.22194	0.11	0.0252292	1.5981
ADCY5_Veh	SEPTIN8	0.87	6	0.778151	0.01	0.00298527	2.52502		ADCY6_Veh	SLC33A1	0.5	16.67	1.22194	0.11	0.0252292	1.5981
ADCY5_Veh	TTC9C	0.87	6.33	0.801404	0.01	8.36731e-07	6.07741		ADCY6_Veh	SLC38A2	0.5	13.33	1.12483	0.13	0.0252292	1.5981
ADCY5_Veh	REEP5	0.84	9.33	0.969882	0.02	7.11893e-05	4.14759		ADCY6_Veh	SLC6A6	0.5	10	1	0.16	0.0252292	1.5981
ADCY5_Veh	BASP1	0.83	6	0.778151	0.02	0.00248263	2.60509		ADCY6_Veh	SNAP23	0.5	13.33	1.12483	0.13	0.0252292	1.5981
ADCY5_Veh	CDC42BPB	0.83	6.67	0.824126	0.02	0.00481815	2.31712		ADCY6_Veh	SPCS3	0.5	20	1.30103	0.1	0.0252292	1.5981
ADCY5_Veh	RPL19	0.83	6.67	0.824126	0.02	0.00481815	2.31712		ADCY6_Veh	SPEG	0.5	2.87	0.457882	0.11	0.0665825	1.17664
ADCY5_Veh	CRCP	0.81	5	0.69897	0.02	0.00591187	2.22827		ADCY6_Veh	STAM	0.5	16.67	1.22194	0.11	0.0252292	1.5981
ADCY5_Veh	CXADR	0.8	4.75	0.676694	0.02	0.000248534	3.60461		ADCY6_Veh	STXBP3	0.5	10	1	0.16	0.0252292	1.5981
ADCY5_Veh	PSMD2	0.8	4.67	0.669317	0.03	0.00693157	2.15917		ADCY6_Veh	STXBP6	0.5	10	1	0.16	0.0252292	1.5981
ADCY5_Veh	AKAP12	0.79	6.5	0.812913	0.02	0.00604072	2.21891		ADCY6_Veh	TBC1D8	0.5	43.33	1.63679	0.07	0.0252292	1.5981
ADCY5_Veh	BAG2	0.78	4.8	0.681241	0.02	2.03018e-05	4.69247		ADCY6_Veh	TMED10	0.5	20	1.30103	0.1	0.0252292	1.5981
ADCY5_Veh	RT1-A3	0.78	4	0.60206	0.02	0.0129202	1.88873		ADCY6_Veh	TMEM51	0.5	13.33	1.12483	0.13	0.0252292	1.5981
ADCY5_Veh	LOC685067	0.76	4.5	0.653213	0.03	0.0113891	1.94351		ADCY6_Veh	TMX2	0.5	16.67	1.22194	0.11	0.0252292	1.5981
ADCY5_Veh	RT1-A	0.76	4	0.60206	0.03	0.0134702	1.87063		ADCY6_Veh	UBXN4	0.5	8	0.90309	0.15	0.0394333	1.40414
ADCY5_Veh	PARVA	0.75	3.43	0.535294	0.03	0.0235672	1.62769		ADCY6_Veh	VAMP2	0.5	10	1	0.16	0.0252292	1.5981
ADCY5_Veh	SUN1	0.73	5	0.69897	0.03	0.00591187	2.22827		ADCY6_Veh	VEZT	0.5	13.33	1.12483	0.13	0.0252292	1.5981
ADCY5_Veh	SLC12A4	0.69	4.67	0.669317	0.03	0.0122292	1.9126		ADCY6_Veh	WARS1	0.5	13.33	1.12483	0.13	0.0252292	1.5981
ADCY5_Veh	ATP7A	0.66	3	0.477121	0.04	0.00917687	2.03731		ADCY6_Veh	WLS	0.5	16.67	1.22194	0.11	0.0252292	1.5981
ADCY5_Veh	ARF4	0.65	3.07	0.487138	0.04	0.000472677	3.32544		ADCY6_Veh	XPR1	0.5	16.67	1.22194	0.11	0.0252292	1.5981
ADCY5_Veh	FLOT1	0.64	4.22	0.625312	0.04	0.0112661	1.94823		ADCY6_Veh	YWHAE	0.5	36.67	1.56431	0.08	0.0252292	1.5981
ADCY5_Veh	SYAP1	0.63	2.29	0.359835	0.04	0.00028175	3.55014		ADCY6_Veh	YWHAG	0.5	56.67	1.75335	0.07	0.0252292	1.5981
ADCY5_Veh	CTNND1	0.62	2.53	0.403121	0.05	0.0235635	1.62776		ADCY6_Veh	ZDHHC5	0.5	23.33	1.36791	0.09	0.0252292	1.5981
ADCY5_Veh	H4F3	0.62	2.7	0.431364	0.04	0.0295597	1.5293
ADCY5_Veh	RPN1	0.6	2.88	0.459392	0.05	5.056e-05	4.29619		ADCY6_NE	ATP1B1	1	36.67	1.56431	0	7.15416e-10	9.14544
ADCY5_Veh	SKP1	0.6	2.31	0.363612	0.05	0.0118431	1.92654		ADCY6_NE	CALR	1	33.33	1.52284	0	0.000286591	3.54274
ADCY5_Veh	SF3B3	0.59	2.94	0.468347	0.05	9.15525e-05	4.03833		ADCY6_NE	HSPA2	1	883.33	2.94612	0	0.000168006	3.77468
ADCY5_Veh	BCAS3	0.58	2.57	0.409933	0.05	0.0285954	1.5437		ADCY6_NE	PDIA4	1	33.33	1.52284	0	0.000286591	3.54274
ADCY5_Veh	RAB3GAP2	0.53	3	0.477121	0.06	0.0312934	1.50455		ADCY6_NE	PSMC3	1	3.73	0.571709	0	2.94439e-05	4.531
ADCY5_Veh	VAPA	0.53	2.4	0.380211	0.06	2.33672e-06	5.63139		ADCY6_NE	PSMD1	1	56.67	1.75335	0	0.00230529	2.63727
ADCY5_Veh	ITGB1	0.51	3.06	0.485721	0.06	1.04185e-05	4.98219		ADCY6_NE	UBL4A	1	26.67	1.42602	0	0.000167694	3.77548
ADCY5_Veh	RPL3	0.51	2.44	0.38739	0.06	0.00093991	3.02691		ADCY6_NE	BCAP31	1	7	0.845098	0	1.55744e-08	7.80759
ADCY5_Veh	SEPTIN7	0.51	2.37	0.374748	0.06	0.000577862	3.23818		ADCY6_NE	CACYBP	1	56.67	1.75335	0	0.00105424	2.97706
ADCY5_Veh	AAAS	0.5	10	1	0.16	0.0252292	1.5981		ADCY6_NE	CRELD1	1	26.67	1.42602	0	0.000374728	3.42628
ADCY5_Veh	ABCB1B	0.5	13.33	1.12483	0.13	0.0252292	1.5981		ADCY6_NE	ERLEC1	1	50	1.69897	0	2.57116e-05	4.58987
ADCY5_Veh	ACSL3	0.5	16.67	1.22194	0.11	0.0252292	1.5981		ADCY6_NE	RPS27	1	60	1.77815	0	3.26495e-06	5.48612
ADCY5_Veh	ADCY6	0.5	436.67	2.64015	0.07	0.0252292	1.5981		ADCY6_NE	SLC15A2	1	66.67	1.82393	0	0.00359816	2.44392
ADCY5_Veh	AFDN	0.5	13.33	1.12483	0.13	0.0252292	1.5981		ADCY6_NE	TMED10	1	36.67	1.56431	0	3.27325e-14	13.485
ADCY5_Veh	AKAP5	0.5	23.33	1.36791	0.09	0.0252292	1.5981		ADCY6_NE	TMX2	1	40	1.60206	0	2.72993e-11	10.5638
ADCY5_Veh	ANO6	0.5	10	1	0.16	0.0252292	1.5981		ADCY6_NE	UBXN4	1	25	1.39794	0	4.77441e-05	4.32108
ADCY5_Veh	ARAF	0.5	13.33	1.12483	0.13	0.0252292	1.5981		ADCY6_NE	VEZT	1	30	1.47712	0	0.00062601	3.20342
ADCY5_Veh	ARFGAP2	0.5	9	0.954243	0.15	0.0369682	1.43217		ADCY6_NE	WLS	1	70	1.8451	0	8.73789e-30	29.0586
ADCY5_Veh	AUP1	0.5	20	1.30103	0.1	0.0252292	1.5981		ADCY6_NE	ABHD2	0.99	20	1.30103	0	0.000167694	3.77548
ADCY5_Veh	BGN	0.5	20	1.30103	0.1	0.0252292	1.5981		ADCY6_NE	AUP1	0.99	23.33	1.36791	0	0.000222708	3.65226
ADCY5_Veh	BVES	0.5	13.33	1.12483	0.13	0.0252292	1.5981		ADCY6_NE	PTGIS	0.99	9.22	0.964731	0	7.20558e-07	6.14233
ADCY5_Veh	CDKAL1	0.5	10	1	0.16	0.0252292	1.5981		ADCY6_NE	LRRC59	0.99	20	1.30103	0	0.000167694	3.77548
ADCY5_Veh	CHORDC1	0.5	16.67	1.22194	0.11	0.0252292	1.5981		ADCY6_NE	SPCS3	0.99	33.33	1.52284	0	1.32809e-13	12.8768
ADCY5_Veh	COL14A1	0.5	10	1	0.16	0.0252292	1.5981		ADCY6_NE	DDRGK1	0.97	16.67	1.22194	0	0.000286591	3.54274
ADCY5_Veh	COL1A1	0.5	28	1.44716	0.08	0.0276555	1.55822		ADCY6_NE	MIA3	0.97	43.33	1.63679	0	0.00616964	2.20974
ADCY5_Veh	COL1A2	0.5	43.33	1.63679	0.07	0.0252292	1.5981		ADCY6_NE	PAM	0.97	16.67	1.22194	0	0.000286591	3.54274
ADCY5_Veh	CPT1C	0.5	36.67	1.56431	0.08	0.0252292	1.5981		ADCY6_NE	STT3B	0.97	23.33	1.36791	0	0.00118052	2.92793
ADCY5_Veh	CRELD1	0.5	10	1	0.16	0.0252292	1.5981		ADCY6_NE	DNAJB4	0.97	56.67	1.75335	0	0.00906509	2.04263
ADCY5_Veh	CSN1S2	0.5	10	1	0.16	0.0252292	1.5981		ADCY6_NE	MCL1	0.97	40	1.60206	0	0.00533983	2.27247
ADCY5_Veh	DNAJA2	0.5	10	1	0.16	0.0252292	1.5981		ADCY6_NE	LOC103692716	0.95	2.8	0.447158	0.01	2.47282e-05	4.60681
ADCY5_Veh	DNAJB4	0.5	16.67	1.22194	0.11	0.0252292	1.5981		ADCY6_NE	DNAJA1	0.94	9	0.954243	0.01	0.000885903	3.05261
ADCY5_Veh	DSG2	0.5	23.33	1.36791	0.09	0.0252292	1.5981		ADCY6_NE	PRDX4	0.85	3.6	0.556303	0.02	0.0180746
ADCY5_Veh	DTNA	0.5	36.67	1.56431	0.08	0.0252292	1.5981		ADCY6_NE	TECR	0.84	5.43	0.7348	0.02	2.12446e-05	4.67275
ADCY5_Veh	EFNB1	0.5	10	1	0.16	0.0252292	1.5981		ADCY6_NE	H1F4	0.81	4.15	0.618048	0.02	0.00021493	3.6677
ADCY5_Veh	EFNB3	0.5	10	1	0.16	0.0252292	1.5981		ADCY6_NE	GJA1	0.8	3.38	0.528917	0.02	2.88917e-05	4.53923
ADCY5_Veh	EHBP1	0.5	13.33	1.12483	0.13	0.0252292	1.5981		ADCY6_NE	COL1A1	0.79	5.5	0.740363	0.02	0.00923996	2.03433
ADCY5_Veh	EHD2	0.5	26.67	1.42602	0.08	0.0252292	1.5981		ADCY6_NE	VCP	0.74	6	0.778151	0.03	0.0169223	1.77154
ADCY5_Veh	EHD3	0.5	43.33	1.63679	0.07	0.0252292	1.5981		ADCY6_NE	STBD1	0.67	3.08	0.488551	0.04	4.23149e-05	4.37351
ADCY5_Veh	EMC7	0.5	20	1.30103	0.1	0.0252292	1.5981		ADCY6_NE	PBXIP1	0.55	3.33	0.522444	0.06	0.00129755	2.88688
ADCY5_Veh	EPB41L1	0.5	10	1	0.16	0.0252292	1.5981		ADCY6_NE	ANKLE2	0.5	16.67	1.22194	0.11	0.0252292	1.5981
ADCY5_Veh	EPB41L4B	0.5	66.67	1.82393	0.07	0.0252292	1.5981		ADCY6_NE	BET1	0.5	10	1	0.16	0.0252292	1.5981
ADCY5_Veh	FBXO6	0.5	10	1	0.16	0.0252292	1.5981		ADCY6_NE	CALU	0.5	13.33	1.12483	0.13	0.0252292	1.5981
ADCY5_Veh	FKBP7	0.5	13.33	1.12483	0.13	0.0252292	1.5981		ADCY6_NE	CAMLG	0.5	20	1.30103	0.1	0.0252292	1.5981
ADCY5_Veh	GAB1	0.5	13.33	1.12483	0.13	0.0252292	1.5981		ADCY6_NE	CCDC47	0.5	10	1	0.16	0.0252292	1.5981
ADCY5_Veh	GGA3	0.5	13.33	1.12483	0.13	0.0252292	1.5981		ADCY6_NE	CNPY3	0.5	20	1.30103	0.1	0.0252292	1.5981
ADCY5_Veh	GLO1	0.5	10	1	0.16	0.0252292	1.5981		ADCY6_NE	CNPY4	0.5	13.33	1.12483	0.13	0.0252292	1.5981
ADCY5_Veh	GNA12	0.5	30	1.47712	0.08	0.0252292	1.5981		ADCY6_NE	CSN3	0.5	13.33	1.12483	0.13	0.0252292	1.5981
ADCY5_Veh	GNG12	0.5	10	1	0.16	0.0252292	1.5981		ADCY6_NE	EIF2B1	0.5	10	1	0.16	0.0252292	1.5981
ADCY5_Veh	GPAA1	0.5	10	1	0.16	0.0252292	1.5981		ADCY6_NE	EMC7	0.5	10	1	0.16	0.0252292	1.5981
ADCY5_Veh	GPC4	0.5	10	1	0.16	0.0252292	1.5981		ADCY6_NE	EVPL	0.5	10	1	0.16	0.0252292	1.5981
ADCY5_Veh	HMGCR	0.5	13.33	1.12483	0.13	0.0252292	1.5981		ADCY6_NE	FKBP7	0.5	26.67	1.42602	0.08	0.0252292	1.5981
ADCY5_Veh	HSP90B1	0.5	2.55	0.40654	0.07	9.11075e-06	5.04045		ADCY6_NE	FUCA1	0.5	16.67	1.22194	0.11	0.0252292	1.5981
ADCY5_Veh	HSPA2	0.5	376.67	2.57596	0.07	0.0252292	1.5981		ADCY6_NE	GLO1	0.5	13.33	1.12483	0.13	0.0252292	1.5981
ADCY5_Veh	ICAM1	0.5	13.33	1.12483	0.13	0.0252292	1.5981		ADCY6_NE	GPAA1	0.5	13.33	1.12483	0.13	0.0252292	1.5981
ADCY5_Veh	IQGAP1	0.5	26.67	1.42602	0.08	0.0252292	1.5981		ADCY6_NE	GSN	0.5	10	1	0.13	0.03518	1.4537
ADCY5_Veh	ITGA9	0.5	10	1	0.16	0.0252292	1.5981		ADCY6_NE	HM13	0.5	40	1.60206	0.08	0.0252292	1.5981
ADCY5_Veh	ITPR1	0.5	16.67	1.22194	0.11	0.0252292	1.5981		ADCY6_NE	KRT19	0.5	36.67	1.56431	0.08	0.0252292	1.5981
ADCY5_Veh	JAG1	0.5	16.67	1.22194	0.11	0.0252292	1.5981		ADCY6_NE	LAMB2	0.5	20	1.30103	0.1	0.0252292	1.5981
ADCY5_Veh	JAM3	0.5	23.33	1.36791	0.09	0.0252292	1.5981		ADCY6_NE	LAMC1	0.5	20	1.30103	0.1	0.0252292	1.5981
ADCY5_Veh	KCNG2	0.5	16.67	1.22194	0.11	0.0252292	1.5981		ADCY6_NE	LBR	0.5	16.67	1.22194	0.11	0.0252292	1.5981
ADCY5_Veh	KCNQ1	0.5	36.67	1.56431	0.08	0.0252292	1.5981		ADCY6_NE	LOC100910885	0.5	13.33	1.12483	0.13	0.0252292	1.5981
ADCY5_Veh	KRT6C	0.5	120	2.07918	0.07	0.0252292	1.5981		ADCY6_NE	LOC100911562	0.5	10	1	0.16	0.0252292	1.5981
ADCY5_Veh	LAMB2	0.5	16.67	1.22194	0.11	0.0252292	1.5981		ADCY6_NE	MTARC2	0.5	30	1.47712	0.08	0.0252292	1.5981
ADCY5_Veh	LOC100910885	0.5	23.33	1.36791	0.09	0.0252292	1.5981		ADCY6_NE	NAP1L4	0.5	1.89	0.276462	0.15	0.0254266	1.59471
ADCY5_Veh	LOC108348083	0.5	1.62	0.209515	0.16	0.141232	0.850067		ADCY6_NE	NDC1	0.5	16.67	1.22194	0.11	0.0252292	1.5981
ADCY5_Veh	LOC497963	0.5	16.67	1.22194	0.11	0.0252292	1.5981		ADCY6_NE	NUDCD3	0.5	50	1.69897	0.07	0.0252292	1.5981
ADCY5_Veh	LRRC4B	0.5	26.67	1.42602	0.08	0.0252292	1.5981		ADCY6_NE	OS9	0.5	10	1	0.16	0.0252292	1.5981
ADCY5_Veh	MACO1	0.5	10	1	0.16	0.0252292	1.5981		ADCY6_NE	OSMR	0.5	16.67	1.22194	0.11	0.0252292	1.5981
ADCY5_Veh	MCL1	0.5	20	1.30103	0.1	0.0252292	1.5981		ADCY6_NE	PACS2	0.5	13.33	1.12483	0.13	0.0252292	1.5981
ADCY5_Veh	MIA3	0.5	26.67	1.42602	0.08	0.0252292	1.5981		ADCY6_NE	PDGFRA	0.5	13.33	1.12483	0.13	0.0252292	1.5981
ADCY5_Veh	MOB1A	0.5	13.33	1.12483	0.13	0.0252292	1.5981		ADCY6_NE	PPIB	0.5	16.67	1.22194	0.11	0.0252292	1.5981
ADCY5_Veh	MPP6	0.5	20	1.30103	0.1	0.0252292	1.5981		ADCY6_NE	PSMC2	0.5	13.33	1.12483	0.13	0.0252292	1.5981
ADCY5_Veh	MX1	0.5	10	1	0.16	0.0252292	1.5981		ADCY6_NE	RAB21	0.5	10	1	0.16	0.0252292	1.5981
ADCY5_Veh	MYO3A	0.5	10	1	0.16	0.0252292	1.5981		ADCY6_NE	SCFD1	0.5	1.61	0.206826	0.15	0.0465173	1.33239
ADCY5_Veh	MYOF	0.5	3.29	0.517196	0.15	0.00937542	2.02801		ADCY6_NE	SGPL1	0.5	13.33	1.12483	0.13	0.0252292	1.5981
ADCY5_Veh	NECTIN2	0.5	13.33	1.12483	0.13	0.0252292	1.5981		ADCY6_NE	SMPD2	0.5	10	1	0.16	0.0252292	1.5981
ADCY5_Veh	NIBAN1	0.5	30	1.47712	0.08	0.0252292	1.5981		ADCY6_NE	SREBF2	0.5	10	1	0.16	0.0252292	1.5981
ADCY5_Veh	P3H2	0.5	13.33	1.12483	0.13	0.0252292	1.5981		ADCY6_NE	TGOLN2	0.5	13.33	1.12483	0.13	0.0252292	1.5981
ADCY5_Veh	PALM	0.5	10	1	0.16	0.0252292	1.5981		ADCY6_NE	TMCC1	0.5	10	1	0.16	0.0252292	1.5981
ADCY5_Veh	PAWR	0.5	10	1	0.16	0.0252292	1.5981		ADCY6_NE	TMEM161A	0.5	10	1	0.16	0.0252292	1.5981
ADCY5_Veh	PDIA6	0.5	2.36	0.372912	0.06	0.000285786	3.54396		ADCY6_NE	TTC4	0.5	16.67	1.22194	0.11	0.0252292	1.5981
ADCY5_Veh	PLCB4	0.5	13.33	1.12483	0.13	0.0252292	1.5981		ADCY6_NE	VAPA	0.5	2.4	0.380211	0.06	0.000154544	3.81095
ADCY5_Veh	POGLUT3	0.5	10	1	0.16	0.0252292	1.5981		ADCY6_NE	WFS1	0.5	36.67	1.56431	0.08	0.0252292	1.5981
ADCY5_Veh	POPDC2	0.5	10	1	0.16	0.0252292	1.5981		ADCY6_NE	ZC3HAV1	0.5	13.33	1.12483	0.13	0.0252292	1.5981
ADCY5_Veh	POR	0.5	10	1	0.16	0.0252292	1.5981
ADCY5_Veh	PPIB	0.5	13.33	1.12483	0.13	0.0252292	1.5981
ADCY5_Veh	PREB	0.5	10	1	0.16	0.0252292	1.5981
ADCY5_Veh	PSMC2	0.5	13.33	1.12483	0.13	0.0252292	1.5981
ADCY5_Veh	PSMC3	0.5	2.35	0.371068	0.07	0.00287483	2.54139
ADCY5_Veh	PTPN3	0.5	10	1	0.16	0.0252292	1.5981
ADCY5_Veh	RAB34	0.5	4	0.60206	0.11	0.0517065	1.28645
ADCY5_Veh	RAB8A	0.5	20	1.30103	0.1	0.0252292	1.5981
ADCY5_Veh	RICTOR	0.5	20	1.30103	0.1	0.0252292	1.5981
ADCY5_Veh	RPSA	0.5	10	1	0.16	0.0252292	1.5981
ADCY5_Veh	RT1-CE14	0.5	20	1.30103	0.1	0.0252292	1.5981
ADCY5_Veh	RUVBL2	0.5	10	1	0.16	0.0252292	1.5981
ADCY5_Veh	SACM1L	0.5	10	1	0.16	0.0252292	1.5981
ADCY5_Veh	SAR1B	0.5	13.33	1.12483	0.13	0.0252292	1.5981
ADCY5_Veh	SEC22B	0.5	2.94	0.468347	0.06	3.75902e-06	5.42493
ADCY5_Veh	SEC24B	0.5	13.33	1.12483	0.13	0.0252292	1.5981
ADCY5_Veh	SEC61B	0.5	16.67	1.22194	0.11	0.0252292	1.5981
ADCY5_Veh	SGCG	0.5	10	1	0.16	0.0252292	1.5981
ADCY5_Veh	SGPL1	0.5	13.33	1.12483	0.13	0.0252292	1.5981
ADCY5_Veh	SLC1A5	0.5	13.33	1.12483	0.13	0.0252292	1.5981
ADCY5_Veh	SLC6A6	0.5	10	1	0.16	0.0252292	1.5981
ADCY5_Veh	SLC7A5	0.5	10	1	0.16	0.0252292	1.5981
ADCY5_Veh	SLC9A1	0.5	16.67	1.22194	0.11	0.0252292	1.5981
ADCY5_Veh	SLK	0.5	30	1.47712	0.08	0.0252292	1.5981
ADCY5_Veh	SMTN	0.5	16.67	1.22194	0.11	0.0252292	1.5981
ADCY5_Veh	SMYD4	0.5	10	1	0.16	0.0252292	1.5981
ADCY5_Veh	SNX13	0.5	10	1	0.16	0.0252292	1.5981
ADCY5_Veh	SPATA5	0.5	10	1	0.16	0.0252292	1.5981
ADCY5_Veh	SREBF2	0.5	16.67	1.22194	0.11	0.0252292	1.5981
ADCY5_Veh	SRPRA	0.5	3.52	0.546543	0.06	5.24939e-07	6.27989
ADCY5_Veh	STEAP2	0.5	10	1	0.16	0.0252292	1.5981
ADCY5_Veh	STT3A	0.5	13.33	1.12483	0.13	0.0252292	1.5981
ADCY5_Veh	STX18	0.5	10	1	0.16	0.0252292	1.5981
ADCY5_Veh	STX4	0.5	10	1	0.16	0.0252292	1.5981
ADCY5_Veh	SURF4	0.5	13.33	1.12483	0.13	0.0252292	1.5981
ADCY5_Veh	TBC1D2B	0.5	10	1	0.16	0.0252292	1.5981
ADCY5_Veh	TBC1D8	0.5	36.67	1.56431	0.08	0.0252292	1.5981
ADCY5_Veh	THBS1	0.5	10	1	0.16	0.0252292	1.5981
ADCY5_Veh	TMCC1	0.5	20	1.30103	0.1	0.0252292	1.5981
ADCY5_Veh	TMEM214	0.5	10	1	0.16	0.0252292	1.5981
ADCY5_Veh	TOMM34	0.5	16.67	1.22194	0.11	0.0252292	1.5981
ADCY5_Veh	TRPM7	0.5	16.67	1.22194	0.11	0.0252292	1.5981
ADCY5_Veh	UBE2J1	0.5	13.33	1.12483	0.13	0.0252292	1.5981
ADCY5_Veh	UBL4A	0.5	13.33	1.12483	0.13	0.0252292	1.5981
ADCY5_Veh	UGGT2	0.5	20	1.30103	0.1	0.0252292	1.5981
ADCY5_Veh	VEZT	0.5	30	1.47712	0.08	0.0252292	1.5981
ADCY5_Veh	VPS13D	0.5	10	1	0.16	0.0252292	1.5981
ADCY5_Veh	VPS26C	0.5	10	1	0.16	0.0252292	1.5981
ADCY5_Veh	WLS	0.5	16.67	1.22194	0.11	0.0252292	1.5981
ADCY5_Veh	XPR1	0.5	50	1.69897	0.07	0.0252292	1.5981
ADCY5_Veh	ZDHHC5	0.5	16.67	1.22194	0.11	0.0252292	1.5981
ADCY5_NE	CRELD2	1	70	1.8451	0	4.71616e-08	7.32641
ADCY5_NE	ERLEC1	1	36.67	1.56431	0	0.00140568	2.85211
ADCY5_NE	SPARC	1	50	1.69897	0	1.08675e-12	11.9639
ADCY5_NE	ADCY6	1	1043.33	3.01842	0	4.93043e-12	11.3071
ADCY5_NE	CRELD1	1	50	1.69897	0	1.08675e-12	11.9639
ADCY5_NE	EMC7	1	63.33	1.80161	0	4.16547e-07	6.38034
ADCY5_NE	HSPA2	1	783.33	2.89394	0	0.000201996	3.69466
ADCY5_NE	MCL1	1	36.67	1.56431	36.67	0.00140568	2.85211
ADCY5_NE	PPIB	1	40	1.60206	0	2.72993e-11	10.5638
ADCY5_NE	PSMC3	1	3.42	0.534026	0	1.48317e-05	4.82881
ADCY5_NE	RPN1	1	3.28	0.515874	0	5.72233e-07	6.24243
ADCY5_NE	SGPL1	1	33.33	1.52284	0	1.13103e-07	6.94652
ADCY5_NE	SRPRA	1	4.04	0.606381	0	2.07539e-07	6.6829
ADCY5_NE	TMCC1	1	33.33	1.52284	0	0.000286591	3.54274
ADCY5_NE	TMEM214	1	36.67	1.56431	0	0.00140568	2.85211
ADCY5_NE	VAPA	1	3.02	0.480007	0	2.08214e-08	7.68149
ADCY5_NE	VEZT	1	40	1.60206	0	0.00190214	2.72076
ADCY5_NE	WLS	1	60	1.77815	0	2.11035e-10	9.67565
ADCY5_NE	EPHX1	0.99	23.33	1.36791	0	0.000222708	3.65226
ADCY5_NE	TMED10	0.99	20	1.30103	0	0.000167694	3.77548
ADCY5_NE	VLDLR	0.99	23.33	1.36791	0	0.000222708	3.65226
ADCY5_NE	WARS1	0.99	23.33	1.36791	0	0.000222708	3.65226
ADCY5_NE	SREBF2	0.99	20	1.30103	0	0.000167694	3.77548
ADCY5_NE	GLIPR2	0.97	16.67	1.22194	0	0.000286591	3.54274
ADCY5_NE	LAMC1	0.97	26.67	1.42602	0	0.00190214	2.72076
ADCY5_NE	BGN	0.97	20	1.30103	0	0.00062601	3.20342
ADCY5_NE	HSP90B1	0.97	2.82	0.450249	0.01	4.47487e-08	7.34922
ADCY5_NE	MIA3	0.97	66.67	1.82393	0	0.0108009	1.96654
ADCY5_NE	P3H2	0.97	23.33	1.36791	0	0.00118052	2.92793
ADCY5_NE	UBE2J1	0.97	23.33	1.36791	0	0.00118052	2.92793
ADCY5_NE	PDIA6	0.96	2.86	0.456366	0.01	1.52496e-05	4.81674
ADCY5_NE	SF3B3	0.96	3.69	0.567026	0.01	1.80453e-06	5.74364
ADCY5_NE	VCP	0.9	7.5	0.875061	0.01	0.000156344	3.80592
ADCY5_NE	VCP	0.9	7.5	0.875061	0.01	0.000156344	3.80592
ADCY5_NE	DNAJA1	0.89	10	1	0.01	6.99762e-06	5.15505
ADCY5_NE	RAB3GAP2	0.79	6.67	0.824126	0.02	0.00175865	2.75482
ADCY5_NE	PBXIP1	0.76	4.33	0.636488	0.03	0.000215181	3.6672
ADCY5_NE	RPL28	0.64	3.5	0.544068	0.04	0.0312573	1.50505
ADCY5_NE	ABCC4	0.5	10	1	0.16	0.0252292	1.5981
ADCY5_NE	ACSL5	0.5	10	1	0.16	0.0252292	1.5981
ADCY5_NE	ALDH3A2	0.5	10	1	0.16	0.0252292	1.5981
ADCY5_NE	AMFR	0.5	10	1	0.16	0.0252292	1.5981
ADCY5_NE	CCDC102A	0.5	10	1	0.16	0.0252292	1.5981
ADCY5_NE	CCPG1	0.5	10	1	0.16	0.0252292	1.5981
ADCY5_NE	CDC42EP4	0.5	10	1	0.16	0.0252292	1.5981
ADCY5_NE	CDK5RAP3	0.5	16.67	1.22194	0.11	0.0252292	1.5981
ADCY5_NE	EIF4A2	0.5	10	1	0.16	0.0252292	1.5981
ADCY5_NE	FAM114A1L1	0.5	10	1	0.16	0.0252292	1.5981
ADCY5_NE	GPX8	0.5	13.33	1.12483	0.13	0.0252292	1.5981
ADCY5_NE	GSN	0.5	10	1	0.13	0.03518	1.4537
ADCY5_NE	H1F0	0.5	10	1	0.16	0.0252292	1.5981
ADCY5_NE	HMOX2	0.5	13.33	1.12483	0.13	0.0252292	1.5981
ADCY5_NE	KRT76	0.5	60	1.77815	0.07	0.0252292	1.5981
ADCY5_NE	LAMB1	0.5	10	1	0.16	0.0252292	1.5981
ADCY5_NE	LOC100911562	0.5	26.67	1.42602	0.08	0.0252292	1.5981
ADCY5_NE	LOC679594	0.5	70	1.8451	0.07	0.0252292	1.5981
ADCY5_NE	OS9	0.5	10	1	0.16	0.0252292	1.5981
ADCY5_NE	PAM	0.5	10	1	0.16	0.0252292	1.5981
ADCY5_NE	PDAP1	0.5	10	1	0.16	0.0252292	1.5981
ADCY5_NE	PTK7	0.5	16.67	1.22194	0.11	0.0252292	1.5981
ADCY5_NE	RAB5AL1	0.5	13.33	1.12483	0.13	0.0252292	1.5981
ADCY5_NE	RAB6B	0.5	13.33	1.12483	0.13	0.0252292	1.5981
ADCY5_NE	SIRT2	0.5	10	1	0.16	0.0252292	1.5981
ADCY5_NE	SNAP23	0.5	26.67	1.42602	0.08	0.0252292	1.5981
ADCY5_NE	SNAP29	0.5	10	1	0.16	0.0252292	1.5981
ADCY5_NE	SRPRB	0.5	20	1.30103	0.1	0.0252292	1.5981
ADCY5_NE	SYNE2	0.5	13.33	1.12483	0.13	0.0252292	1.5981
ADCY5_NE	TACC1	0.5	20	1.30103	0.1	0.0252292	1.5981
ADCY5_NE	TTC4	0.5	20	1.30103	0.1	0.0252292	1.5981
