# Supplementary material for: Proximity-dependent proteomics and network analysis of adenylyl cyclase isoforms 5, 6, and 9 in cardiomyocytes
Source: J Biol Chem. 2025 Jul 31;301(9):110539. doi: 10.1016/j.jbc.2025.110539 (PMC12446771; doi:10.1016/j.jbc.2025.110539)
Supplement: Supplement Table 2 [file mmc2.xlsx]

## Sheet: Sheet1
FLAG MS Protein list (SS≥0.70)																					Known AC interactors (FLAG-MS)
AC5							AC6							AC9							AC5	AC6	AC9
Bait	PreyGene	SaintScore	FoldChange	Log(FC)	BFDR		Bait	PreyGene	SaintScore	FoldChange	Log(FC)	BFDR		Bait	PreyGene	SaintScore	FoldChange	Log(FC)	BFDR		GNB4	ANKMY2	ANKMY2
Adcy5	ADCY6	1	955	2.98	0		Adcy6	ADCY5	1	575	2.75967	0		Adcy9	ADCY5	1	80	1.90309	0			DDX3X	ARF4
Adcy5	ALDH3A2	1	35	1.54407	0		Adcy6	ANKMY2	1	145	2.16137	0		Adcy9	ANKMY2	1	75	1.87506	0			HNRNPF	ATP2A2
Adcy5	AMFR	1	35	1.54407	0		Adcy6	ATAD3A	1	70	1.8451	0		Adcy9	ARF4	1	3.73	0.571709	0				CANX
Adcy5	ANKMY2	1	205	2.31175	0		Adcy6	ATP1A1	1	5.18	0.71433	0		Adcy9	ARL1	1	85	1.92942	0				CKAP4
Adcy5	ARL1	1	40	1.60206	0		Adcy6	ATP2A2	1	3.1	0.491362	0		Adcy9	ATP1A1	1	10.36	1.01536	0				COX7A2
Adcy5	ATAD3A	1	50	1.69897	0		Adcy6	ATP5PF	1	45	1.65321	0		Adcy9	ATP1B1	1	75	1.87506	0				EMD
Adcy5	ATP1A1	1	5	0.69897	0		Adcy6	BAG3	1	245	2.38917	0		Adcy9	ATP5PF	1	65	1.81291	0				FKBP8
Adcy5	ATP2A2	1	3.3	0.518514	0		Adcy6	BAG5L1	1	17.43	1.2413	0		Adcy9	BAG3	1	180	2.25527	0				GJA1
Adcy5	ATP5PF	1	55	1.74036	0		Adcy6	C1QBP	1	365	2.56229	0		Adcy9	BAG5L1	1	12.14	1.08422	0				HSPB8
Adcy5	BAG3	1	465	2.66745	0		Adcy6	CANX	1	765	2.88366	0		Adcy9	CANX	1	745	2.87216	0				PXYLP1
Adcy5	BAG5L1	1	17.71	1.24822	0		Adcy6	CASQ2	1	4.64	0.666518	0		Adcy9	CDIPT	1	100	2	0				RAB6A
Adcy5	CANX	1	1230	3.08991	0		Adcy6	CKAP4	1	240	2.38021	0		Adcy9	CHCHD3	1	35	1.54407	0				RPN1
Adcy5	CKAP4	1	100	2	0		Adcy6	COX4I1	1	40	1.60206	0		Adcy9	CKAP4	1	275	2.43933	0				RPN2
Adcy5	CPT1A	1	100	2	0		Adcy6	COX5A	1	55	1.74036	0		Adcy9	CLU	1	60	1.77815	0				SEC61B
Adcy5	CYP1B1	1	90	1.95424	0		Adcy6	CPT1A	1	65	1.81291	0		Adcy9	COX4I1	1	80	1.90309	0
Adcy5	DNAJA1	1	210	2.32222	0		Adcy6	DNAJA1	1	205	2.31175	0		Adcy9	COX5A	1	70	1.8451	0
Adcy5	DNAJA2	1	8.33	0.920645	0		Adcy6	DNAJA2	1	6.17	0.790285	0		Adcy9	COX7A2	1	80	1.90309	0		Identified from BioGrid (or related isoform)
Adcy5	DNAJA3	1	110	2.04139	0		Adcy6	DNAJA3	1	75	1.87506	0		Adcy9	CPT1A	1	105	2.02119	0
Adcy5	DNAJB1	1	240	2.38021	0		Adcy6	DNAJA4	1	50	1.69897	0		Adcy9	CTNNA1	1	145	2.16137	0
Adcy5	DNAJB11	1	45	1.65321	0		Adcy6	DNAJB1	1	245	2.38917	0		Adcy9	CTNND1	1	90	1.95424	0
Adcy5	DNAJB12	1	285	2.45484	0		Adcy6	DNAJB12	1	235	2.37107	0		Adcy9	DDOST	1	85	1.92942	0
Adcy5	DNAJB2	1	190	2.27875	0		Adcy6	DNAJB2	1	185	2.26717	0		Adcy9	DNAJA1	1	155	2.19033	0
Adcy5	DNAJB4	1	395	2.5966	0		Adcy6	DNAJB4	1	450	2.65321	0		Adcy9	DNAJA2	1	6.33	0.801404	0
Adcy5	DNAJB5	1	165	2.21748	0		Adcy6	DNAJB5	1	190	2.27875	0		Adcy9	DNAJB12	1	65	1.81291	0
Adcy5	DNAJC16	1	60	1.77815	0		Adcy6	EMD	1	125	2.09691	0		Adcy9	DNAJB2	1	65	1.81291	0
Adcy5	DNAJC3	1	90	1.95424	0		Adcy6	FKBP8	1	200	2.30103	0		Adcy9	DNAJB4	1	80	1.90309	0
Adcy5	DNAJC7	1	140	2.14613	0		Adcy6	HNRNPF	1	50	1.69897	0		Adcy9	EMD	1	60	1.77815	0
Adcy5	EMD	1	155	2.19033	0		Adcy6	HSPA2	1	2475	3.39358	0		Adcy9	FAF2	1	50	1.69897	0
Adcy5	FAF2	1	55	1.74036	0		Adcy6	HSPA5	1	4.34	0.63749	0		Adcy9	FKBP8	1	165	2.21748	0
Adcy5	FKBP8	1	260	2.41497	0		Adcy6	HSPA8	1	4.7	0.672098	0		Adcy9	GJA1	1	65	1.81291	0
Adcy5	GJA1	1	165	2.21748	0		Adcy6	HSPH1	1	45	1.65321	0		Adcy9	HNRNPF	1	55	1.74036	0
Adcy5	H1F0	1	35	1.54407	0		Adcy6	IGF2R	1	50	1.69897	0		Adcy9	HSP90B1	1	6.83	0.834421	0
Adcy5	HNRNPF	1	35	1.54407	0		Adcy6	IMMT	1	120	2.07918	0		Adcy9	HSPA2	1	2255	3.35315	0
Adcy5	HSP90B1	1	6.67	0.824126	0		Adcy6	IPO4	1	175	2.24304	0		Adcy9	HSPA4	1	4	0.60206	0
Adcy5	HSPA1L	1	11.3	1.05308	0		Adcy6	LMNB1	1	80	1.90309	0		Adcy9	HSPA5	1	3.81	0.580925	0
Adcy5	HSPA2	1	2850	3.45484	0		Adcy6	LOC100360754	1	150	2.17609	0		Adcy9	HSPB8	1	90	1.95424	0
Adcy5	HSPA4	1	5.08	0.705864	0		Adcy6	LOC100911575	1	95	1.97772	0		Adcy9	HSPH1	1	85	1.92942	0
Adcy5	HSPA5	1	16.25	1.21085	0		Adcy6	LOC103689999	1	40	1.60206	0		Adcy9	IGF2R	1	60	1.77815	0
Adcy5	HSPA8	1	5.87	0.768638	0		Adcy6	LOC108348108	1	5.89	0.770115	0		Adcy9	IMMT	1	320	2.50515	0
Adcy5	HSPB8	1	185	2.26717	0		Adcy6	MYL12B	1	150	2.17609	0		Adcy9	ITGB1	1	110	2.04139	0
Adcy5	HSPH1	1	100	2	0		Adcy6	NNT	1	17.25	1.23679	0		Adcy9	JUP	1	85	1.92942	0
Adcy5	HYOU1	1	115	2.0607	0		Adcy6	OASL	1	85	1.92942	0		Adcy9	KDELR2	1	75	1.87506	0
Adcy5	IGF2R	1	135	2.13033	0		Adcy6	PRMT1	1	690	2.83885	0		Adcy9	LDLR	1	90	1.95424	0
Adcy5	IMMT	1	85	1.92942	0		Adcy6	PSEN2	1	55	1.74036	0		Adcy9	LMNB1	1	65	1.81291	0
Adcy5	ISG15	1	50	1.69897	0		Adcy6	PSMA1	1	50	1.69897	0		Adcy9	LOC100360754	1	195	2.29003	0
Adcy5	ITGB1	1	70	1.8451	0		Adcy6	PSMA2	1	50	1.69897	0		Adcy9	LOC100909441	1	685	2.83569	0
Adcy5	LMNB1	1	120	2.07918	0		Adcy6	PSMA6	1	35	1.54407	0		Adcy9	LOC108348108	1	5.39	0.731589	0
Adcy5	LOC100911575	1	80	1.90309	0		Adcy6	PSMA7	1	45	1.65321	0		Adcy9	MAP1LC3B	1	35	1.54407	0
Adcy5	LOC103692716	1	2.69	0.429752	0		Adcy6	PSMC1	1	14.5	1.16137	0		Adcy9	MMP14	1	125	2.09691	0
Adcy5	LOC108348108	1	7.65	0.883661	0		Adcy6	PSMC2	1	130	2.11394	0		Adcy9	MX2	1	80	1.90309	0
Adcy5	NDUFA9	1	60	1.77815	0		Adcy6	PSMC3	1	70	1.8451	0		Adcy9	NINJ1	1	70	1.8451	0
Adcy5	OASL	1	95	1.97772	0		Adcy6	PSMC4	1	85	1.92942	0		Adcy9	PDIA3	1	25	1.39794	0
Adcy5	PDIA3	1	30	1.47712	0		Adcy6	PSMC5	1	10.33	1.0141	0		Adcy9	PDIA6	1	50	1.69897	0
Adcy5	PDIA6	1	200	2.30103	0		Adcy6	PSMC6	1	85	1.92942	0		Adcy9	PKP2	1	65	1.81291	0
Adcy5	PLN	1	240	2.38021	0		Adcy6	PSMD1	1	165	2.21748	0		Adcy9	PON2	1	35	1.54407	0
Adcy5	PSEN2	1	55	1.74036	0		Adcy6	PSMD12	1	45	1.65321	0		Adcy9	PSMC4	1	60	1.77815	0
Adcy5	PSMA1	1	55	1.74036	0		Adcy6	PSMD13	1	17.5	1.24304	0		Adcy9	PSMC5	1	3.33	0.522444	0.02
Adcy5	PSMA2	1	60	1.77815	0		Adcy6	PSMD14	1	60	1.77815	0		Adcy9	PSMC6	1	40	1.60206	0
Adcy5	PSMA4	1	35	1.54407	0		Adcy6	PSMD2	1	12.4	1.09342	0		Adcy9	PSMD1	1	50	1.69897	0
Adcy5	PSMA6	1	50	1.69897	0		Adcy6	PSMD3	1	165	2.21748	0		Adcy9	PSMD13	1	10.5	1.02119	0
Adcy5	PSMA7	1	55	1.74036	0		Adcy6	PSMD6	1	135	2.13033	0		Adcy9	PSMD3	1	70	1.8451	0
Adcy5	PSMB2	1	35	1.54407	0		Adcy6	PSMD7	1	140	2.14613	0		Adcy9	PTGIS	1	50	1.69897	0
Adcy5	PSMB5	1	45	1.65321	0		Adcy6	RCN2	1	120	2.07918	0		Adcy9	PXYLP1	1	55	1.74036	0
Adcy5	PSMC1	1	13	1.11394	0		Adcy6	RPL13A	1	12.67	1.10278	0		Adcy9	RAB6A	1	65	1.81291	0
Adcy5	PSMC2	1	120	2.07918	0		Adcy6	RPL32	1	90	1.95424	0		Adcy9	RALA	1	45	1.65321	0
Adcy5	PSMC3	1	80	1.90309	0		Adcy6	RPL7	1	3.92	0.593286	0		Adcy9	RBM25L1	1	45	1.65321	0
Adcy5	PSMC4	1	105	2.02119	0		Adcy6	RPN1	1	370	2.5682	0		Adcy9	RCN1	1	3.8	0.579784	0
Adcy5	PSMC5	1	9.33	0.969882	0		Adcy6	RPN2	1	255	2.40654	0		Adcy9	RCN2	1	140	2.14613	0
Adcy5	PSMC6	1	80	1.90309	0		Adcy6	RYR2	1	50	1.69897	0		Adcy9	RCN3	1	45	1.65321	0
Adcy5	PSMD1	1	165	2.21748	0		Adcy6	SEC22B	1	35	1.54407	0		Adcy9	RHOT1	1	85	1.92942	0
Adcy5	PSMD11	1	5.6	0.748188	0		Adcy6	SEC61A1	1	120	2.07918	0		Adcy9	RPL19	1	35	1.54407	0
Adcy5	PSMD12	1	95	1.97772	0		Adcy6	SEC61A2	1	60	1.77815	0		Adcy9	RPN1	1	645	2.80956	0
Adcy5	PSMD13	1	20	1.30103	0		Adcy6	SQOR	1	100	2	0		Adcy9	RPN2	1	320	2.50515	0
Adcy5	PSMD14	1	70	1.8451	0		Adcy6	SSR4	1	35	1.54407	0		Adcy9	RRAS	1	60	1.77815	0
Adcy5	PSMD2	1	15	1.17609	0		Adcy6	STT3A	1	55	1.74036	0		Adcy9	RT1-A2	1	60	1.77815	0
Adcy5	PSMD3	1	200	2.30103	0		Adcy6	STUB1	1	8.29	0.918555	0		Adcy9	SEC61A1	1	150	2.17609	0
Adcy5	PSMD4	1	50	1.69897	0		Adcy6	STX12	1	40	1.60206	0		Adcy9	SEC61A2	1	75	1.87506	0
Adcy5	PSMD6	1	155	2.19033	0		Adcy6	TIMM21	1	40	1.60206	0		Adcy9	SLC33A1	1	35	1.54407	0
Adcy5	PSMD7	1	105	2.02119	0		Adcy6	TMED10	1	75	1.87506	0		Adcy9	SLC3A2	1	45	1.65321	0
Adcy5	PSMD8	1	50	1.69897	0		Adcy6	TMEM11	1	45	1.65321	0		Adcy9	SLC8A1	1	45	1.65321	0
Adcy5	RCN2	1	135	2.13033	0		Adcy6	TMEM33	1	140	2.14613	0		Adcy9	SQOR	1	150	2.17609	0
Adcy5	RHOT1	1	40	1.60206	0		Adcy6	TMX3	1	40	1.60206	0		Adcy9	SSR4	1	75	1.87506	0
Adcy5	RPL19	1	40	1.60206	0		Adcy6	VCP	1	3.57	0.552668	0		Adcy9	STT3A	1	70	1.8451	0
Adcy5	RPL32	1	55	1.74036	0		Adcy6	VDAC2	1	40	1.60206	0		Adcy9	STUB1	1	5.86	0.767898	0
Adcy5	RPL7	1	4.08	0.61066	0		Adcy6	HSPA1L	0.99	9.35	0.970812	0		Adcy9	SURF4	1	120	2.07918	0
Adcy5	RPN1	1	420	2.62325	0		Adcy6	ISG15	0.99	30	1.47712	0		Adcy9	TAPBP	1	50	1.69897	0
Adcy5	RPN2	1	235	2.37107	0		Adcy6	JPH2	0.99	30	1.47712	0		Adcy9	TECR	1	235	2.37107	0
Adcy5	RT1-A1	1	40	1.60206	0		Adcy6	RPL3	0.99	5.9	0.770852	0		Adcy9	TMED10	1	85	1.92942	0
Adcy5	SEC22B	1	40	1.60206	0		Adcy6	CYP1B1	0.98	30	1.47712	0		Adcy9	TMED2	1	35	1.54407	0
Adcy5	SEC61A1	1	115	2.0607	0		Adcy6	DECR1	0.98	35	1.54407	0		Adcy9	TMEM33	1	60	1.77815	0
Adcy5	SERPINH1	1	5	0.69897	0		Adcy6	HNRNPUL2	0.98	25	1.39794	0		Adcy9	TRAM1	1	45	1.65321	0
Adcy5	SPCS3	1	40	1.60206	0		Adcy6	ITGB1	0.98	50	1.69897	0		Adcy9	TUBA1A	1	760	2.88081	0
Adcy5	SQOR	1	100	2	0		Adcy6	NDUFA9	0.98	25	1.39794	0		Adcy9	VDAC2	1	90	1.95424	0
Adcy5	SRPRB	1	35	1.54407	0		Adcy6	RPL18	0.98	3.6	0.556303	0		Adcy9	BSG	0.99	30	1.47712	0
Adcy5	SSR4	1	45	1.65321	0		Adcy6	RPL4	0.98	3.4	0.531479	0		Adcy9	DAG1	0.99	30	1.47712	0
Adcy5	STUB1	1	9.43	0.974512	0		Adcy6	SLC8A1	0.98	30	1.47712	0		Adcy9	HSPA1L	0.99	8.87	0.947924	0
Adcy5	SUN2	1	40	1.60206	0		Adcy6	TMEM201	0.98	35	1.54407	0		Adcy9	LOC100911575	0.99	30	1.47712	0
Adcy5	SURF4	1	70	1.8451	0		Adcy6	MRPS35	0.96	20	1.30103	0		Adcy9	PSMC2	0.99	30	1.47712	0
Adcy5	TECR	1	115	2.0607	0		Adcy6	PSMD11	0.96	4.2	0.623249	0		Adcy9	SLC39A7	0.99	30	1.47712	0
Adcy5	TMED10	1	80	1.90309	0		Adcy6	DDX3X	0.88	6	0.778151	0.01		Adcy9	ALDH3A2	0.98	30	1.47712	0
Adcy5	TMEM33	1	100	2	0		Adcy6	TIMM50	0.88	6	0.778151	0.01		Adcy9	CALU	0.98	3.09	0.489958	0
Adcy5	UQCRQ	1	40	1.60206	0		Adcy6	ATP5MG	0.87	5	0.69897	0.01		Adcy9	CYP1B1	0.98	40	1.60206	0
Adcy5	VCP	1	5.79	0.762679	0		Adcy6	MACF1	0.83	15.5	1.19033	0.01		Adcy9	DAD1	0.98	30	1.47712	0
Adcy5	COPA	0.99	30	1.47712	0		Adcy6	ATP5F1D	0.79	2.89	0.460898	0.01		Adcy9	FN1	0.98	25	1.39794	0
Adcy5	DDOST	0.99	30	1.47712	0									Adcy9	H1F0	0.98	25	1.39794	0
Adcy5	RPL18	0.99	3.5	0.544068	0									Adcy9	LOC679594	0.98	40	1.60206	0
Adcy5	VAPA	0.99	30	1.47712	0									Adcy9	P4HB	0.98	25	1.39794	0
Adcy5	CALU	0.98	2.95	0.469822	0									Adcy9	PAM	0.98	25	1.39794	0
Adcy5	CTNNA1	0.98	25	1.39794	0									Adcy9	PSMD6	0.98	40	1.60206	0
Adcy5	KCNG2	0.98	30	1.47712	0									Adcy9	TIMM50	0.98	9.5	0.977724	0
Adcy5	PSMB4	0.98	30	1.47712	0									Adcy9	VDAC1	0.98	4.33	0.636488	0
Adcy5	RPL13A	0.98	8.67	0.938019	0									Adcy9	VDAC3	0.98	25	1.39794	0
Adcy5	VDAC2	0.98	30	1.47712	0									Adcy9	XPR1	0.98	25	1.39794	0
Adcy5	RPS27A	0.97	8.25	0.916454	0									Adcy9	PSMD2	0.97	4.6	0.662758	0.01
Adcy5	GNB4	0.96	20	1.30103	0									Adcy9	RPL14	0.96	20	1.30103	0
Adcy5	MAGT1	0.96	20	1.30103	0									Adcy9	COX2	0.95	4.33	0.636488	0
Adcy5	RPL3	0.96	4.8	0.681241	0									Adcy9	SEC61B	0.94	7.5	0.875061	0
Adcy5	SLC8A1	0.96	20	1.30103	0									Adcy9	RPS27A	0.91	5.75	0.759668	0
Adcy5	TIMM21	0.96	20	1.30103	0									Adcy9	ATP2A2	0.87	2.97	0.472756	0.01
Adcy5	TIMM50	0.94	8.5	0.929419	0									Adcy9	LOC100911417	0.86	3.08	0.488551	0.01
Adcy5	SEC61B	0.89	6	0.778151	0									Adcy9	ATP5MG	0.83	4.75	0.676694	0.01
Adcy5	BAG2	0.88	2.76	0.440909	0.01
Adcy5	ATP5MG	0.87	5	0.69897	0.01
Adcy5	PSMB1	0.81	4.67	0.669317	0.01
Adcy5	LOC103693430	0.75	4.5	0.653213	0.01
